# Supplementary material for: The origin of patient-derived cancer organoids from pathologically undiagnosed specimen in patients with pancreatobiliary cancers
Source: Cell Oncol (Dordr). 2024 Dec 17;48(2):523–35. doi: 10.1007/s13402-024-01026-5 (PMC11996933; doi:10.1007/s13402-024-01026-5)
Supplement: Supplementary file 1 — Supplementary Material 1 [file 13402_2024_1026_MOESM1_ESM.xlsx]

## Sheet: Supplementary Data S2
CHROM	POS	128_FNB_PDCO_S	128_ERCP_PDCO_S	128_OP_FFPE	124_ERCP_PDCO_S	124_FNB_PDCO_S	124_OP_FFPE	134_FNB_PDCO_S	134_ERCP_PDCO_S	134_OP_FFPE	116_OP_PDCO_S	116_OP_FFPE
1	3682336	0	0	0	1	1	1	0	0	0	0	0
1	3682346	0	0	0	1	1	1	0	0	0	0	0
1	3690956	0	0	0	0	0	0	0	0	1	0	1
1	3722110	0	0	1	0	0	0	0	0	0	0	0
1	3728151	0	0	0	0	0	0	0	0	1	0	0
1	3728190	0	0	0	0	0	0	0	0	1	0	0
1	3728241	0	0	0	0	0	0	0	0	1	0	0
1	3732839	0	0	0	0	0	0	0	0	1	0	0
1	3732998	0	0	0	0	0	0	0	0	1	1	0
1	6192886	0	0	0	0	0	0	0	0	0	1	0
1	6192905	0	0	0	0	0	0	0	0	0	1	0
1	6197733	0	0	0	0	0	0	0	0	0	0	1
1	6197766	0	0	1	0	0	0	1	1	0	1	1
1	6197796	0	0	1	0	0	0	1	1	0	1	0
1	11109619	0	0	1	0	0	0	0	0	0	0	1
1	11114794	0	0	0	0	0	0	0	0	0	0	1
1	11121400	1	1	1	0	0	0	0	0	0	0	0
1	11130673	0	0	0	0	0	0	0	0	0	1	0
1	11145001	1	0	0	1	1	1	0	0	1	0	1
1	11146633	0	0	1	0	0	0	0	0	0	0	0
1	11199773	0	0	1	0	0	0	0	0	0	0	0
1	11228701	0	0	0	0	0	1	1	1	1	1	1
1	11241657	0	1	1	1	0	0	1	0	0	0	0
1	13846783	0	0	0	1	0	1	0	0	0	0	0
1	13846842	0	0	0	0	0	0	0	0	0	0	1
1	15929512	0	0	0	0	0	1	0	0	0	1	1
1	15933318	0	0	0	0	1	0	0	0	0	0	0
1	15934421	0	0	0	0	0	1	0	0	1	0	0
1	15935909	0	0	0	0	1	1	0	0	1	0	1
1	16138047	0	0	1	0	0	0	0	0	0	0	0
1	16138178	0	0	0	1	1	1	0	0	0	0	0
1	17033181	0	0	1	1	0	1	0	1	1	0	0
1	17045190	0	1	1	0	0	0	0	0	0	0	0
1	17054002	1	1	1	1	1	1	0	0	1	1	1
1	18691911	0	0	0	1	1	1	0	0	0	0	0
1	18691938	0	0	0	1	1	1	0	0	0	0	0
1	18700745	0	0	0	0	0	0	0	0	1	0	0
1	22775195	0	1	1	0	1	1	0	0	0	0	0
1	22784544	0	0	0	0	0	0	1	0	0	0	0
1	22893000	1	1	1	1	1	1	1	1	1	1	1
1	23559007	0	0	1	1	1	1	0	0	1	1	1
1	23559065	0	0	0	0	0	0	0	1	1	0	0
1	23559108	0	0	0	0	1	0	0	0	0	0	0
1	25172539	0	0	1	0	0	0	0	0	0	1	1
1	26774963	0	0	0	1	0	0	0	0	0	0	0
1	26774963	0	0	0	0	1	1	0	0	0	0	0
1	30589733	1	1	1	1	1	1	0	0	0	0	0
1	30589733	0	0	0	0	0	0	0	0	1	0	0
1	30589737	1	1	1	1	1	1	0	0	0	0	0
1	32331712	0	0	0	1	0	1	0	0	0	0	0
1	32331712	0	0	0	0	1	0	0	0	0	0	0
1	34132287	0	0	1	1	1	1	0	0	0	0	0
1	36471458	1	1	1	1	0	1	0	1	1	0	1
1	37383192	0	0	1	0	0	0	0	0	1	0	0
1	39897382	0	0	1	0	1	1	0	0	1	0	1
1	42634561	0	0	1	0	0	0	0	0	0	0	0
1	43346584	0	0	0	0	0	0	0	0	0	1	0
1	45330597	0	1	1	1	1	1	0	0	0	1	1
1	45332883	0	1	1	0	1	0	0	0	1	0	1
1	46055845	0	0	1	0	0	0	0	0	0	0	1
1	46248474	0	0	0	0	0	0	1	0	1	0	0
1	46278228	0	0	0	0	0	0	0	1	0	0	0
1	46594107	0	0	1	0	0	0	0	0	0	0	0
1	49615862	0	0	0	0	0	0	0	0	0	1	0
1	49615901	0	0	0	0	0	0	1	0	1	0	0
1	49615927	0	0	0	0	0	0	1	0	1	0	0
1	53743217	0	1	1	0	0	0	0	0	0	1	1
1	58318681	0	0	1	0	0	0	0	0	1	0	0
1	64855705	0	1	1	0	0	0	1	0	0	0	1
1	66771710	0	0	0	1	0	0	0	0	0	0	1
1	71592869	0	0	0	0	0	0	0	0	0	0	1
1	74035790	0	1	0	1	1	1	0	1	1	0	1
1	74035793	0	1	0	1	1	1	0	1	1	0	1
1	77966819	1	1	1	0	0	0	0	0	0	1	1
1	77966974	0	0	0	0	0	0	0	0	0	1	1
1	77969107	0	0	0	0	0	0	0	0	0	1	1
1	81830982	0	0	0	1	1	1	0	0	0	0	1
1	85267691	0	0	1	0	0	0	0	0	1	0	0
1	85276238	1	1	1	1	1	1	0	1	1	1	1
1	85276238	0	0	0	0	0	0	1	0	0	0	0
1	85276285	0	0	0	1	1	1	0	0	0	1	1
1	85502294	0	0	1	0	0	0	0	0	1	0	0
1	92837669	1	1	1	0	0	0	0	0	0	0	0
1	97155734	0	0	0	0	0	0	0	0	0	1	1
1	101731999	0	0	1	0	0	0	0	0	0	0	0
1	108930151	0	0	1	1	0	1	0	0	1	0	0
1	108930151	0	0	0	0	1	0	0	0	0	0	0
1	108930191	1	1	1	1	1	1	0	1	1	0	0
1	113939898	0	1	1	0	1	0	0	0	0	0	1
1	116570885	0	1	1	0	0	0	0	0	0	0	0
1	117153415	0	1	1	1	1	1	0	0	0	0	0
1	117156661	0	0	0	0	0	0	0	0	0	1	1
1	117210906	0	1	1	0	0	0	0	0	0	0	0
1	117622955	0	0	0	0	1	0	0	0	0	0	0
1	117623069	0	0	0	0	1	0	0	0	0	0	0
1	117623351	0	0	0	0	0	1	0	0	0	0	0
1	119514623	0	0	1	1	1	1	0	0	1	0	0
1	119915381	0	0	1	0	0	0	0	0	0	0	0
1	119916181	0	0	0	0	0	1	0	0	0	0	0
1	119941798	0	0	1	0	0	0	0	0	0	0	0
1	119996678	0	0	1	0	0	0	0	0	0	0	0
1	120069426	0	0	0	0	0	0	1	1	0	0	0
1	120069426	0	0	0	0	0	0	0	0	0	0	1
1	120069429	0	1	0	0	0	0	0	0	0	0	0
1	147258314	1	1	1	0	0	0	0	1	1	0	0
1	147258314	0	0	0	0	0	0	1	0	0	0	0
1	149813549	0	0	1	0	1	0	0	0	0	0	0
1	151344503	0	0	0	1	1	1	0	0	0	0	0
1	153641069	0	0	1	0	0	0	0	0	1	0	0
1	154405641	0	1	0	0	0	0	0	0	0	0	0
1	154437417	0	1	0	0	0	0	0	0	0	0	0
1	154454471	0	0	0	0	0	0	1	0	1	1	1
1	154454494	0	1	1	1	1	1	1	0	1	0	0
1	154454550	1	1	1	0	0	0	0	0	0	0	0
1	154978655	0	0	0	1	0	1	0	0	0	0	0
1	154978655	0	0	0	0	1	0	0	0	0	0	0
1	155900625	0	0	0	1	1	1	0	1	1	0	0
1	155910782	0	0	1	0	1	1	1	1	1	1	1
1	156796181	0	0	1	0	0	1	0	0	0	0	1
1	156815825	0	0	1	1	0	0	1	0	1	0	0
1	156864751	0	0	0	0	1	1	0	0	0	0	0
1	156866997	0	0	0	0	0	0	0	0	0	1	1
1	156872820	0	0	1	0	0	0	0	0	0	0	0
1	156872825	0	0	1	0	0	0	0	0	0	0	0
1	158614301	0	0	0	1	1	1	1	1	1	1	1
1	158614313	0	0	0	0	0	1	0	0	0	1	1
1	158617600	0	0	0	0	1	0	0	0	1	0	1
1	158617994	1	0	1	1	1	1	0	0	1	0	1
1	158627717	0	0	0	0	0	0	0	0	0	0	1
1	158639912	0	0	0	1	0	1	0	0	0	0	0
1	158639912	0	0	0	0	1	0	0	0	0	0	0
1	158642446	0	0	0	1	1	1	0	0	1	0	0
1	158649938	0	1	1	0	1	1	0	0	1	0	1
1	158656588	1	0	0	1	1	0	0	0	1	0	0
1	158661381	0	0	0	0	0	0	0	0	1	0	0
1	158669811	1	1	1	1	0	1	0	1	1	0	0
1	158669811	0	0	0	0	1	0	0	0	0	0	0
1	158674531	0	0	0	0	0	0	0	0	0	1	0
1	158674531	0	0	0	0	0	0	0	0	0	0	1
1	158677705	0	1	1	1	1	1	0	1	1	1	1
1	158677732	0	1	1	1	1	1	0	1	1	1	1
1	158685246	0	1	1	1	1	1	0	0	1	1	1
1	158685372	0	1	1	1	1	1	1	1	1	1	1
1	158686491	0	0	1	0	0	0	0	0	0	0	0
1	159864638	0	0	0	0	1	1	0	1	1	0	0
1	159864649	0	1	0	0	1	1	0	1	1	0	1
1	161314434	1	1	1	1	0	1	0	0	0	1	1
1	161314434	0	0	0	0	1	0	0	0	0	0	0
1	161340729	1	1	1	0	1	1	0	0	0	1	0
1	162753056	0	1	1	1	1	1	0	1	1	1	1
1	162755789	0	0	0	1	1	1	0	0	0	0	0
1	162761287	0	0	0	0	0	0	0	0	0	1	1
1	162767326	1	1	1	0	0	0	0	0	1	1	0
1	162770523	0	0	0	0	0	0	0	0	1	0	0
1	162770537	0	1	1	1	1	1	0	0	1	0	1
1	164967644	0	0	0	0	0	0	0	0	0	0	1
1	172364108	0	0	1	0	0	0	0	0	0	0	0
1	175947131	0	1	1	0	1	1	0	0	1	0	1
1	176133838	0	0	0	1	0	1	0	0	1	0	0
1	176133917	1	1	1	0	0	0	1	1	1	0	0
1	176149083	1	1	1	0	0	0	1	1	1	0	0
1	176206629	0	0	0	1	1	1	0	0	0	0	0
1	177241993	0	0	1	0	0	0	0	0	0	0	0
1	179107686	0	0	0	0	0	0	0	0	1	0	0
1	179126413	0	0	1	0	0	0	0	0	0	0	0
1	180830967	1	1	1	0	0	0	1	1	1	0	1
1	180830978	1	1	1	0	0	0	1	1	1	0	1
1	181710946	0	0	0	1	1	1	0	0	0	0	0
1	182582202	0	0	1	0	0	0	0	0	1	0	1
1	182585422	0	0	1	0	0	0	0	0	1	0	1
1	182856613	1	1	1	1	0	1	0	1	0	0	0
1	182856613	0	0	0	0	0	0	1	0	0	0	0
1	182867095	0	0	0	0	0	0	1	1	1	0	0
1	182874885	0	0	0	1	0	1	0	0	1	0	0
1	182881592	0	0	1	0	0	1	0	0	0	0	1
1	183883780	0	0	0	0	0	0	0	0	0	0	1
1	189593245	0	0	0	0	0	0	0	1	1	0	1
1	193125238	1	1	1	1	1	1	0	0	0	1	1
1	193125245	1	1	1	1	1	1	0	0	1	1	1
1	193125245	0	0	0	0	0	0	1	1	0	0	0
1	193138062	0	0	0	0	0	0	0	0	0	1	1
1	193192540	0	0	1	0	0	1	1	0	1	0	1
1	202012039	0	0	0	1	0	0	0	0	0	0	0
1	202012685	0	0	1	0	0	0	0	0	0	0	0
1	202012734	0	0	1	1	1	1	0	0	1	0	1
1	204224646	0	0	1	0	0	0	0	0	0	0	0
1	204431655	0	0	0	1	1	1	1	1	1	0	1
1	204434531	0	0	0	0	0	0	0	0	1	0	0
1	204444169	1	1	1	0	0	0	0	0	0	1	1
1	204444171	1	1	1	0	0	0	0	0	0	1	1
1	204455900	0	0	0	1	1	1	0	1	1	0	1
1	204455900	0	0	0	0	0	0	1	0	0	0	0
1	204466938	0	0	0	0	0	0	0	0	0	0	1
1	204469206	0	0	1	1	0	1	0	1	0	1	0
1	204469515	0	1	1	0	1	1	0	1	1	1	1
1	204532255	0	0	0	0	1	1	1	1	1	0	0
1	204536848	1	1	1	0	0	0	0	0	0	0	0
1	204536979	0	0	0	1	0	1	1	1	0	0	0
1	204546897	0	1	1	1	1	1	0	1	1	0	1
1	204549714	0	0	1	0	0	0	0	0	1	0	0
1	206474444	0	1	1	0	0	1	1	0	1	1	1
1	206475035	0	0	0	0	0	1	0	0	0	0	0
1	206477800	0	0	0	1	1	1	0	0	0	0	0
1	206491719	1	0	1	0	0	0	0	1	1	0	0
1	206496132	0	0	0	0	0	0	0	0	0	1	1
1	206770888	0	0	0	1	0	1	0	0	1	0	0
1	206770888	0	0	0	0	1	0	0	0	0	0	0
1	206770914	1	1	1	0	0	0	0	0	0	0	0
1	208340171	0	0	0	0	0	0	0	0	0	0	1
1	213036959	0	0	1	0	0	1	0	1	0	1	0
1	213036959	0	0	0	0	1	0	0	0	0	0	0
1	226064531	0	1	1	1	1	1	0	1	1	1	1
1	226064531	0	0	0	0	0	0	1	0	0	0	0
1	226065615	1	1	1	1	0	1	1	1	1	1	1
1	226071412	0	0	1	1	1	0	0	0	0	1	1
1	226071426	0	0	0	1	1	0	0	0	0	0	0
1	226367601	1	0	1	1	1	0	0	1	1	1	0
1	226383139	0	0	1	0	0	0	0	0	1	1	1
1	226390346	0	0	0	0	1	1	0	0	0	0	0
1	226390346	0	0	0	0	0	0	1	0	0	0	0
1	226390398	0	0	0	0	0	1	0	0	0	0	0
1	226402132	0	0	0	0	0	0	0	1	1	0	1
1	226402257	0	0	0	1	1	1	0	0	0	0	0
1	226407946	1	0	1	0	0	1	0	0	0	0	0
1	228425137	0	0	0	0	0	1	0	0	0	0	0
1	228425351	0	0	1	0	1	0	1	0	1	0	1
1	228883142	0	0	0	0	1	0	0	0	0	0	0
1	228883142	0	0	0	0	0	1	0	0	1	0	0
1	228883169	0	0	0	0	1	1	0	0	1	0	0
1	231743821	0	0	1	1	1	0	0	1	1	0	0
1	231743846	0	0	1	1	1	0	0	1	1	0	0
1	237576989	1	1	0	0	0	0	0	1	0	0	0
1	237577016	1	1	0	0	0	0	0	1	0	0	0
1	237577016	0	0	0	0	0	0	0	0	0	1	0
1	240907071	1	0	1	0	0	0	0	0	0	0	0
1	241519646	0	0	0	1	0	1	0	0	0	0	0
1	241519646	0	0	0	0	1	0	0	0	0	0	0
1	248674406	0	1	1	0	0	0	0	0	0	0	1
2	4152785	0	0	0	0	0	1	0	0	0	0	0
2	11200072	0	1	1	0	0	0	0	0	0	1	1
2	15693898	0	0	0	1	1	0	0	0	0	0	0
2	15703716	0	0	1	0	0	0	0	0	0	0	0
2	15710725	1	0	0	0	0	0	0	1	0	1	0
2	15722878	0	0	0	0	0	1	0	1	0	1	0
2	15722878	0	0	0	0	0	0	1	0	0	0	0
2	15732587	0	0	0	1	1	0	0	0	0	0	0
2	15732672	0	0	1	0	0	0	0	0	0	1	0
2	15739981	0	0	0	0	1	0	0	0	0	0	1
2	15740051	0	1	0	0	0	0	0	0	0	0	0
2	15749260	0	0	0	1	1	1	0	0	0	0	0
2	15749295	0	0	0	1	1	1	1	0	1	0	0
2	15768970	0	0	0	0	0	1	0	0	1	0	0
2	15786469	0	0	1	0	0	0	0	0	1	0	0
2	15813257	0	0	1	0	0	1	0	0	0	0	0
2	15813314	0	1	0	0	0	0	0	1	0	1	1
2	15826271	0	0	1	0	0	0	0	0	0	0	0
2	15826317	1	1	1	0	0	0	0	0	0	1	1
2	15826317	0	0	0	1	1	1	0	1	1	0	0
2	15826354	0	0	0	1	1	1	0	0	0	0	0
2	15837553	0	0	0	0	0	0	1	0	0	0	0
2	15843738	0	1	1	1	1	1	0	1	1	1	1
2	15843772	0	1	1	1	1	1	0	1	1	1	1
2	15880625	0	0	0	1	1	1	0	1	1	0	1
2	15920428	0	0	1	0	0	0	0	0	0	0	0
2	15940672	0	0	0	0	0	0	0	1	0	0	0
2	15944295	0	0	0	0	0	1	0	0	1	1	0
2	15955768	0	0	0	0	0	1	0	0	0	0	0
2	15955986	0	0	1	0	1	1	0	0	0	1	0
2	15958271	0	0	1	0	0	1	0	1	1	1	0
2	15975636	0	0	0	0	0	0	0	0	0	0	1
2	15975693	0	0	0	0	0	1	0	1	1	0	0
2	15987522	0	0	0	0	0	0	1	1	1	0	0
2	16003511	0	0	0	1	1	0	0	0	0	0	0
2	16003532	0	0	0	1	1	0	0	0	0	0	0
2	16017189	1	1	1	0	0	0	0	0	1	0	0
2	16017189	0	0	0	0	0	0	0	0	0	1	1
2	16043934	0	0	0	1	1	1	0	1	1	0	0
2	16050760	0	0	1	0	0	0	0	0	0	1	1
2	16061962	0	0	1	0	0	0	0	0	0	0	1
2	16061981	0	0	1	0	0	0	0	0	0	0	1
2	16061981	0	0	0	0	1	0	0	0	0	0	0
2	16070425	0	1	1	0	0	1	0	0	1	1	1
2	16078232	0	0	1	0	0	1	0	0	1	0	0
2	16091179	0	0	0	0	0	0	0	0	0	0	1
2	16091224	0	0	0	0	0	0	0	0	0	0	1
2	16100583	1	0	0	0	0	0	0	0	0	0	0
2	16112492	0	0	1	0	0	0	0	0	0	0	0
2	16127879	0	0	0	1	0	1	0	0	0	0	0
2	16181901	0	1	1	0	1	1	1	1	0	0	0
2	16181910	0	1	1	0	1	1	1	1	0	0	0
2	17761508	0	1	1	1	1	1	0	1	0	0	1
2	17772760	1	1	1	1	1	1	1	1	1	1	1
2	17773154	0	1	0	0	0	0	1	0	0	0	0
2	17781251	0	1	0	0	0	1	0	1	0	0	1
2	17781726	0	0	0	0	0	0	0	0	0	1	0
2	19902117	0	0	0	0	0	0	0	0	0	0	1
2	25241610	0	0	0	0	0	0	0	0	0	0	1
2	25244019	1	1	1	1	1	1	0	1	1	1	1
2	25246633	0	0	0	0	1	0	0	0	0	1	0
2	25247044	0	0	1	1	1	1	0	1	1	1	1
2	25771543	0	0	0	1	1	1	0	0	0	0	0
2	26792112	0	0	0	0	0	0	0	0	0	1	0
2	26792250	0	0	0	0	1	0	1	0	1	1	1
2	28948515	0	1	1	1	1	1	0	0	0	0	0
2	28956147	1	1	1	1	1	1	1	1	1	0	0
2	28990695	0	0	1	0	0	1	0	0	0	0	1
2	29002209	0	1	1	0	1	1	0	0	0	1	1
2	29014920	0	1	0	1	0	0	0	0	0	0	0
2	29025028	0	0	0	0	0	0	0	1	1	0	0
2	29044847	1	1	1	0	0	1	1	0	1	0	1
2	29052746	0	0	0	0	1	1	0	0	0	0	0
2	29052819	1	1	1	0	0	0	1	1	1	0	0
2	29060555	0	0	1	0	0	0	0	0	0	0	0
2	29076489	0	0	0	0	0	0	0	0	0	0	1
2	29104759	0	0	0	0	0	0	0	0	1	0	0
2	29112892	0	1	1	0	0	0	0	0	0	0	0
2	29126979	0	1	1	1	1	1	0	0	0	0	1
2	29134798	0	0	0	0	0	0	0	0	1	0	0
2	29143964	0	0	1	0	0	1	0	0	0	1	1
2	29144009	1	1	1	1	1	1	0	0	0	1	1
2	29159172	0	0	1	0	0	0	0	0	0	0	0
2	29179195	0	0	0	0	0	0	0	0	1	0	0
2	29193500	1	1	1	1	1	0	0	0	1	1	1
2	29193500	0	0	0	0	0	1	0	0	0	0	0
2	29193615	0	0	1	0	1	1	0	0	1	0	1
2	29193706	0	0	1	0	1	1	0	0	1	0	1
2	29198631	0	0	1	0	1	1	0	0	0	0	1
2	29208618	0	0	1	0	0	1	1	1	1	0	1
2	29209910	0	0	0	0	0	0	1	1	1	0	0
2	29214316	1	0	1	0	0	0	0	0	0	1	1
2	29220751	0	0	1	0	0	1	0	0	0	0	0
2	29221210	0	1	1	1	1	1	1	1	1	1	1
2	29221229	0	1	1	1	1	1	1	1	1	1	1
2	29223855	0	0	1	1	0	1	0	1	1	0	1
2	29224387	0	0	1	1	1	1	0	0	1	0	1
2	29225894	0	0	1	0	0	0	0	0	0	0	0
2	29226660	0	1	1	0	0	0	0	0	0	0	1
2	29232901	0	0	1	1	1	1	0	0	0	1	1
2	29232958	0	0	1	1	0	0	0	0	0	0	1
2	29254964	0	1	1	1	1	1	0	0	1	0	1
2	29268941	0	0	0	0	0	1	0	0	0	0	0
2	29277589	0	0	0	0	0	0	0	0	0	1	1
2	29301904	0	0	0	0	0	1	0	0	0	0	1
2	29315545	0	1	0	1	1	1	0	1	1	1	1
2	29315545	0	0	0	0	0	0	1	0	0	0	0
2	29320797	0	0	1	0	0	0	0	1	1	0	0
2	29329783	0	0	1	1	1	1	0	1	1	0	0
2	29329846	0	0	1	0	0	0	0	0	0	0	0
2	29336653	0	0	1	0	0	0	0	0	0	0	0
2	29346079	0	0	0	1	1	1	1	1	1	0	0
2	29351915	0	1	0	1	1	1	0	1	1	1	1
2	29351915	0	0	1	0	0	0	0	0	0	0	0
2	29351918	0	1	0	1	1	1	0	1	1	1	1
2	29351918	0	0	1	0	0	0	0	0	0	0	0
2	29357600	0	0	0	0	0	0	0	0	0	0	1
2	29364605	0	0	0	1	1	1	0	1	1	0	0
2	29364605	0	0	0	0	0	0	0	0	0	0	1
2	29364622	0	0	0	1	1	1	0	1	1	0	0
2	29364622	0	0	0	0	0	0	0	0	0	0	1
2	29375166	0	0	1	0	0	0	0	0	0	0	0
2	29392553	0	0	0	0	0	1	0	0	0	1	1
2	29392567	0	0	0	0	0	0	0	0	1	0	0
2	29392577	0	0	0	0	0	1	0	0	0	1	1
2	29392577	0	0	0	0	0	0	0	0	1	0	0
2	29414174	0	0	1	1	0	1	0	0	0	0	0
2	29436826	1	1	1	1	1	1	1	1	1	1	1
2	29436859	1	1	1	1	1	1	1	1	1	1	1
2	29444947	0	0	1	1	1	0	0	0	1	0	0
2	29454099	0	0	0	1	1	1	0	1	1	1	0
2	29460361	0	0	0	0	0	0	0	0	1	0	0
2	29467364	0	0	1	1	1	1	0	1	1	0	0
2	29474605	0	0	0	1	1	1	1	0	1	0	0
2	29483405	0	0	0	0	0	0	0	0	0	0	1
2	29497726	1	1	0	0	1	0	0	0	0	1	0
2	29511661	0	0	0	0	0	0	0	0	1	0	0
2	29520867	0	0	0	0	0	1	0	0	0	0	1
2	29529501	0	0	0	0	0	1	0	0	0	0	0
2	29535566	1	1	1	0	0	0	0	0	0	1	1
2	29535600	0	0	0	0	1	0	0	0	0	1	1
2	29535637	0	0	0	0	1	0	0	1	1	0	0
2	29548644	0	0	1	0	0	0	0	0	0	0	0
2	29548660	0	0	1	0	0	0	0	0	0	0	0
2	29556153	0	0	1	0	0	0	0	0	1	0	0
2	29579772	0	1	1	0	0	0	0	0	0	1	1
2	29589563	0	0	1	0	0	0	0	0	0	0	1
2	29600786	0	0	1	0	0	1	1	0	0	0	1
2	29606301	0	0	0	0	0	0	0	0	1	0	0
2	29621717	0	0	1	0	0	1	0	1	1	1	0
2	29621733	0	0	1	0	0	1	0	1	1	1	0
2	29633258	0	0	0	0	0	0	0	1	1	0	0
2	29633289	0	0	0	0	0	0	0	1	1	0	0
2	29639142	0	0	1	0	0	1	1	1	1	1	0
2	29652360	0	0	0	0	0	1	1	0	1	0	0
2	29660853	0	0	0	0	1	1	0	1	1	0	1
2	29675642	0	0	1	0	0	0	0	0	0	0	0
2	29694284	0	0	0	0	0	1	0	0	1	0	0
2	29701032	1	0	1	0	0	1	0	1	1	0	0
2	29708833	0	0	1	0	0	0	0	1	1	0	0
2	29717663	0	1	0	0	1	0	1	1	1	0	1
2	29729991	1	1	1	0	0	0	0	1	1	0	0
2	29745012	0	0	1	0	0	0	0	0	0	1	0
2	29753234	0	0	1	0	0	1	0	0	1	0	1
2	29763708	0	1	0	0	0	0	0	0	0	0	0
2	29763735	0	1	0	0	0	0	0	0	0	0	0
2	29772935	0	0	0	0	0	1	0	0	0	0	0
2	29772975	0	0	0	1	1	1	1	1	1	0	0
2	29779460	0	0	0	0	1	0	0	0	0	0	0
2	29819315	0	0	0	0	0	0	0	0	0	0	1
2	29819351	0	0	1	0	0	0	0	0	0	0	1
2	29827558	0	0	1	1	1	1	1	0	1	0	0
2	29836980	0	1	1	1	1	1	1	1	1	1	1
2	29846962	1	1	1	1	0	0	0	1	1	0	0
2	29857952	0	0	1	0	0	0	0	0	1	0	0
2	29867475	0	0	0	0	0	1	0	0	1	0	0
2	29888974	0	1	1	0	0	0	0	1	1	0	1
2	29895958	0	0	1	0	1	1	1	1	1	1	1
2	29895958	0	0	0	1	0	0	0	0	0	0	0
2	29895963	0	0	1	0	1	1	1	1	1	1	1
2	29895963	0	0	0	1	0	0	0	0	0	0	0
2	29903426	0	0	0	0	1	1	0	0	0	0	1
2	29922925	0	0	1	0	0	0	0	0	0	0	1
2	29942334	0	0	0	0	1	1	0	0	1	0	0
2	29950578	1	1	1	1	1	1	0	0	1	0	0
2	29957243	0	1	1	0	0	0	0	0	0	0	0
2	29967033	0	0	0	0	0	0	0	0	0	0	1
2	29973870	0	0	0	1	0	0	0	0	0	0	0
2	29973912	0	0	1	0	0	0	0	0	0	0	0
2	29987995	1	0	1	1	0	0	0	0	0	0	0
2	29997045	0	1	1	0	0	1	0	0	1	0	1
2	30008999	0	0	1	0	1	0	0	0	0	0	0
2	30023634	0	0	0	0	0	0	0	0	0	0	1
2	30036511	0	1	1	0	0	0	1	0	1	0	0
2	30043816	0	0	0	0	0	0	0	0	1	0	0
2	30056614	0	0	0	1	1	1	0	0	1	0	0
2	30068590	0	0	0	1	1	1	0	0	1	0	0
2	30077170	0	0	1	0	0	0	0	0	0	0	0
2	30088222	1	1	1	0	1	1	0	0	0	0	0
2	30122804	0	0	1	0	0	0	0	0	0	0	0
2	30122807	0	0	1	0	0	0	0	0	0	0	0
2	30122807	0	0	0	0	0	1	0	0	0	1	0
2	30152320	0	0	1	0	0	1	0	0	0	0	1
2	30158639	0	0	1	0	0	0	0	0	0	0	1
2	30167931	0	0	1	0	0	0	0	0	0	0	0
2	31336229	0	0	1	0	0	0	0	0	0	0	0
2	39022859	0	0	0	1	1	1	0	0	0	0	0
2	42169582	0	0	1	0	0	1	0	0	0	0	0
2	42282878	0	1	1	1	1	1	0	0	0	0	1
2	42288248	0	0	1	0	0	0	0	0	0	0	0
2	42288297	0	1	0	1	1	1	1	0	0	0	0
2	47369714	0	0	0	0	0	0	0	0	0	1	1
2	47373967	0	1	1	1	1	1	1	1	1	1	1
2	47385725	1	1	1	1	1	1	1	1	1	0	0
2	47385739	1	1	1	1	1	1	1	1	1	0	0
2	47466820	1	1	1	0	1	1	1	1	0	0	1
2	47512412	0	1	1	0	0	1	1	1	1	0	1
2	47805726	0	0	0	0	0	0	1	0	0	0	0
2	47805735	1	1	1	1	1	1	0	1	1	1	1
2	47805735	0	0	0	0	0	0	1	0	0	0	0
2	47806412	0	0	1	0	0	1	0	0	0	0	0
2	47806842	0	0	0	0	0	0	1	1	1	0	0
2	47813765	1	1	1	1	1	1	1	1	1	1	1
2	47905572	1	0	1	1	1	1	0	0	0	0	1
2	55422073	0	1	1	0	0	1	0	0	0	0	0
2	58163544	0	1	1	1	1	1	1	1	1	0	0
2	58213735	0	0	0	0	0	0	1	1	1	0	0
2	58226708	0	0	0	0	1	0	0	0	0	0	0
2	58241340	0	0	1	0	0	0	0	0	0	0	0
2	59627408	0	0	1	0	0	0	0	0	0	0	0
2	60900978	1	0	0	0	0	0	0	0	0	0	0
2	61522555	0	0	1	0	0	0	1	0	1	0	0
2	61522581	0	0	1	0	0	0	1	0	1	0	0
2	64080186	0	0	0	0	0	1	0	0	0	0	1
2	68149244	0	0	0	0	0	0	0	0	1	1	1
2	70088305	0	0	0	0	0	0	0	0	0	0	1
2	71348129	0	0	1	0	0	0	1	0	0	0	0
2	83688329	0	1	0	1	0	0	1	1	1	1	1
2	83688371	0	0	0	0	0	1	0	0	0	0	0
2	98197048	0	0	1	0	0	0	0	0	1	0	0
2	98533483	0	1	1	0	0	0	1	1	0	1	1
2	98555781	0	0	0	0	0	0	1	0	0	1	1
2	98577033	0	0	0	0	0	0	0	0	1	1	0
2	101678428	0	0	0	0	0	0	0	0	1	0	0
2	106684689	0	0	1	0	0	0	0	0	0	0	1
2	108751415	0	0	1	0	0	1	0	0	1	0	0
2	108751820	0	0	0	0	0	0	1	1	1	0	0
2	108755015	1	1	1	1	1	1	0	0	0	0	0
2	108755124	0	1	0	0	0	0	0	0	0	0	0
2	108773007	0	1	1	1	1	1	1	1	1	1	1
2	111130126	1	1	1	1	1	1	0	0	0	1	1
2	111150114	0	1	1	0	0	1	1	0	1	1	1
2	111947580	0	0	0	0	0	0	1	1	1	1	1
2	111947608	0	0	0	0	0	0	1	1	1	1	1
2	111994785	0	0	0	0	0	0	1	1	1	0	0
2	111995520	0	0	0	0	0	0	0	0	0	0	1
2	111996204	0	0	0	0	0	0	0	1	1	1	1
2	111997303	0	0	0	0	0	0	0	1	0	0	0
2	111997424	0	0	0	0	0	0	0	1	1	1	1
2	112008483	0	0	0	0	0	0	0	1	1	0	0
2	112013193	0	0	0	0	0	0	0	0	0	1	1
2	112013221	0	0	0	0	0	0	0	0	0	1	1
2	112015789	0	0	0	0	0	0	1	0	1	0	1
2	112019402	0	0	0	0	0	0	0	0	0	0	1
2	113278346	0	1	1	0	0	0	0	0	0	0	0
2	118258502	0	0	0	0	0	0	1	0	0	0	0
2	127289696	1	0	0	0	0	0	0	0	0	0	0
2	127294077	0	0	0	0	0	1	0	0	0	0	0
2	138345134	0	0	0	0	1	1	1	1	1	0	0
2	138345134	0	0	0	0	0	0	0	0	0	1	1
2	138345142	0	1	1	0	0	0	0	0	0	0	0
2	138345142	0	0	0	0	0	0	0	0	0	1	1
2	140233268	1	1	1	0	0	0	0	0	0	0	0
2	140234834	0	0	0	0	1	0	0	0	0	0	0
2	140274519	0	0	0	0	1	1	0	0	0	1	1
2	140385850	0	1	0	0	0	0	0	0	0	0	0
2	140492647	1	1	1	0	0	0	0	0	0	0	0
2	140517007	0	1	1	0	0	0	1	0	1	1	1
2	140700416	0	0	0	0	0	0	0	0	1	0	0
2	140776093	0	0	1	0	0	0	0	0	1	0	1
2	140776093	0	0	0	0	0	0	1	0	0	0	0
2	140813760	1	1	1	1	1	1	0	1	1	0	1
2	140840904	1	1	1	1	1	1	0	1	1	1	1
2	140951837	0	0	0	0	0	0	1	1	0	0	0
2	140951850	1	0	1	0	0	0	0	0	0	1	1
2	140994023	0	0	0	0	0	0	0	1	1	0	1
2	141247194	0	0	0	0	0	0	1	0	0	0	0
2	141810341	0	0	0	0	0	0	0	1	0	0	1
2	142128311	0	0	0	0	0	1	0	0	0	0	0
2	147899548	0	1	1	1	1	1	0	0	0	0	1
2	149707555	0	0	1	0	1	0	0	0	0	0	0
2	149707590	0	0	1	0	0	0	0	1	1	0	0
2	154321361	1	1	0	0	0	0	0	0	0	0	0
2	157770468	1	1	1	1	1	1	0	1	1	1	1
2	157780398	0	0	1	1	0	1	0	0	1	1	1
2	169883465	0	0	0	0	0	1	0	0	0	0	1
2	173202700	0	0	1	1	0	1	0	0	0	0	1
2	182158757	0	1	1	0	0	1	0	0	1	0	0
2	185763476	0	1	0	0	0	0	0	0	0	0	0
2	189236496	0	0	1	0	1	1	0	1	1	1	1
2	189805813	0	0	0	0	0	0	1	1	0	0	0
2	191034620	0	0	0	1	1	1	0	0	0	0	0
2	191058115	0	0	0	1	0	1	0	0	0	0	1
2	191131792	0	0	1	1	0	1	0	1	1	0	0
2	197368952	0	1	1	0	0	0	0	0	0	0	0
2	197393071	0	0	1	0	0	0	0	1	0	0	0
2	197398421	1	1	1	0	0	0	0	0	0	0	0
2	197398422	1	1	1	0	0	0	0	0	0	0	0
2	197398422	0	0	0	0	0	1	0	0	0	0	0
2	197400179	1	1	1	1	1	1	0	0	0	1	1
2	197400802	0	1	1	0	1	0	1	0	1	0	0
2	197402219	0	1	1	1	1	1	1	1	1	0	1
2	197418581	1	1	1	1	1	1	0	1	1	0	1
2	201258272	0	0	0	0	1	1	0	0	0	0	0
2	201271629	0	0	0	0	0	0	1	0	0	0	0
2	201277702	0	0	0	0	0	0	0	0	0	0	1
2	201284973	0	0	1	0	0	0	0	0	0	0	0
2	201286440	1	0	0	1	0	1	0	0	0	0	1
2	203867991	0	0	0	0	0	0	0	1	0	0	0
2	206491981	0	0	1	0	0	0	0	0	1	0	0
2	208237181	0	0	0	1	1	0	1	0	0	1	0
2	213014876	0	0	1	0	0	1	0	0	0	0	0
2	214486636	0	0	0	0	0	0	0	0	0	0	1
2	214507635	0	1	1	0	0	0	0	0	1	1	0
2	214541638	1	0	0	0	0	0	0	0	0	0	1
2	214556663	0	0	1	1	0	1	1	0	1	0	1
2	214556703	0	0	1	0	0	0	0	0	0	0	1
2	214564534	1	1	1	1	1	1	0	0	1	1	1
2	214564537	1	1	1	1	1	1	0	0	1	1	1
2	214571139	0	0	0	0	0	0	0	0	0	0	1
2	214584264	0	0	1	1	0	1	0	0	0	0	0
2	214584294	0	0	1	1	0	1	0	0	0	0	0
2	214591529	0	0	1	0	0	0	0	0	0	0	0
2	214591603	1	1	1	1	0	1	0	0	1	0	1
2	214607594	0	1	1	1	0	1	0	0	0	0	1
2	214620512	0	0	0	0	0	1	0	0	0	0	0
2	214631567	0	0	1	0	0	1	0	0	0	0	0
2	214640706	0	0	1	0	0	1	0	0	0	0	0
2	214650021	1	0	1	0	0	0	0	0	0	0	0
2	214668910	0	0	1	1	1	1	0	1	1	1	1
2	214710099	0	0	0	1	1	1	0	1	1	1	1
2	214710133	0	0	0	1	1	1	0	1	1	1	1
2	214725858	0	1	1	0	0	0	0	1	1	1	1
2	214725885	0	0	0	0	0	0	0	1	1	1	1
2	214738155	0	0	0	1	0	1	0	0	0	0	0
2	214738176	0	0	0	0	0	0	0	1	0	0	0
2	214738176	0	0	0	0	0	0	0	0	0	0	1
2	214743956	0	0	0	0	0	0	0	0	1	0	1
2	214758231	0	1	1	0	1	1	0	0	0	0	0
2	214763937	0	1	1	0	0	0	0	0	0	0	0
2	214764002	0	0	0	0	1	1	0	0	0	0	0
2	214767468	1	1	1	0	0	0	0	0	0	0	0
2	214767531	1	1	1	0	0	0	0	0	0	0	0
2	214767532	0	0	0	0	0	0	0	0	1	1	1
2	214769331	1	1	1	0	0	0	0	0	0	0	0
2	214770269	0	1	1	0	0	0	0	0	0	0	0
2	214780740	0	0	1	0	0	0	0	0	0	0	0
2	214780778	0	0	0	1	1	1	0	0	0	0	0
2	214792761	0	0	0	0	1	1	0	0	1	0	1
2	214792836	0	0	1	0	0	0	0	1	1	0	1
2	214807737	1	1	1	1	1	1	0	1	1	1	1
2	214807737	0	0	0	0	0	0	1	0	0	0	0
2	214807822	0	0	0	0	0	1	0	0	0	0	1
2	214809500	0	1	1	0	0	0	0	0	0	0	0
2	214816405	0	0	0	1	0	0	0	0	0	0	1
2	214826983	0	0	0	0	0	0	1	1	1	1	0
2	214833044	0	1	0	0	0	0	0	0	0	0	0
2	214845101	0	0	0	1	0	1	0	1	1	1	1
2	214845101	0	0	0	0	1	0	0	0	0	0	0
2	214845131	0	0	0	1	1	1	0	1	1	1	1
2	214856444	0	1	1	0	0	0	0	0	0	0	0
2	214868619	0	0	0	0	1	1	0	0	0	0	0
2	214868691	0	1	1	0	0	0	0	1	1	0	0
2	214884532	0	0	0	0	1	1	0	0	0	0	0
2	214897960	0	0	0	0	1	0	0	0	0	0	0
2	214915976	0	0	1	0	0	0	0	0	0	0	0
2	214947936	0	0	1	0	0	0	0	0	0	0	0
2	214958610	0	1	1	0	0	0	0	0	0	0	0
2	214958622	0	1	1	0	0	0	0	0	0	0	0
2	214975690	0	0	1	0	0	0	0	0	0	0	0
2	215013115	0	0	1	1	1	1	1	1	1	0	0
2	215013186	0	0	1	0	0	1	0	1	1	0	0
2	215029188	1	1	1	1	1	1	1	0	1	0	0
2	215029209	1	1	1	1	1	1	1	1	1	0	1
2	215044116	0	0	0	0	0	1	0	0	0	0	0
2	218248233	0	0	0	0	0	1	0	0	1	0	0
2	219574878	0	0	0	0	0	0	0	0	0	1	1
2	222297170	0	0	1	1	1	1	0	1	1	0	1
2	224481929	0	1	0	0	0	0	0	0	0	0	0
2	224497761	0	0	1	0	0	0	0	1	0	1	1
2	224500339	0	0	1	0	0	0	0	0	1	0	0
2	224502952	0	0	1	0	0	0	0	0	1	0	0
2	224511315	0	0	0	1	0	0	0	0	0	0	0
2	224511317	0	0	1	0	0	0	0	0	1	0	0
2	224511317	0	0	0	0	0	0	1	0	0	0	0
2	224569728	0	0	0	0	0	0	0	1	1	0	0
2	226797473	0	0	1	0	0	0	0	0	0	0	0
2	230520232	1	0	1	0	0	1	0	0	0	1	1
2	230520232	0	0	0	1	0	0	0	0	0	0	0
2	230520254	0	0	1	1	0	1	0	0	0	1	1
2	231163658	1	1	1	0	0	0	0	0	0	0	0
2	232263229	1	1	0	0	0	0	0	0	0	0	0
2	232334670	0	0	1	0	0	0	0	0	0	0	0
2	232334762	0	0	1	0	0	1	0	0	0	0	0
2	232334767	0	0	1	0	0	1	0	0	0	0	0
2	233772309	0	0	0	1	1	0	0	0	0	0	0
2	233772309	0	0	0	0	0	1	0	0	0	0	0
3	233418	0	1	0	0	1	1	0	0	0	1	1
3	3156187	0	1	1	1	1	1	0	1	0	0	0
3	3156234	0	0	1	1	0	1	0	0	0	0	0
3	3179746	1	1	1	1	1	1	0	0	1	1	1
3	4235656	0	0	0	1	0	0	0	0	0	0	0
3	4235656	0	0	0	0	1	1	0	0	0	0	0
3	4235682	0	0	0	1	1	1	0	0	0	0	0
3	10028652	0	0	0	0	0	0	0	0	0	0	1
3	10035254	0	0	0	0	0	0	0	0	0	0	1
3	10064460	0	0	0	0	0	1	0	0	0	0	0
3	10064702	0	0	0	0	0	0	0	0	0	1	0
3	10064724	1	1	1	1	1	1	0	0	1	1	0
3	10064924	1	1	1	1	1	1	0	1	1	1	1
3	10064924	0	0	0	0	0	0	1	0	0	0	0
3	12351565	1	1	0	0	0	0	0	0	0	0	0
3	12351565	0	0	1	0	0	0	0	0	0	0	0
3	12434058	0	0	0	0	0	0	0	0	1	1	1
3	12600795	0	0	1	0	0	0	0	0	0	0	0
3	12601446	0	0	0	0	0	0	0	1	1	0	0
3	12601450	0	0	0	0	0	1	0	0	0	0	0
3	12601450	0	0	0	0	0	0	0	1	1	0	0
3	12601514	0	0	0	1	1	1	0	0	0	0	0
3	12603254	0	0	0	0	0	0	0	1	0	0	0
3	12609348	0	0	0	0	0	0	0	0	0	1	1
3	14178523	0	0	0	0	0	0	0	0	0	0	1
3	15953861	0	0	1	0	0	0	0	0	0	0	1
3	30671634	0	0	0	0	0	0	0	0	0	1	0
3	30672350	0	0	0	0	0	1	0	0	0	0	0
3	32409846	0	0	0	0	0	0	0	1	0	0	0
3	32409846	0	0	0	0	0	0	0	0	1	0	0
3	32409853	0	0	1	0	0	0	0	0	0	0	1
3	36919169	1	1	1	0	0	0	0	0	0	0	0
3	37025608	0	1	0	1	0	0	0	0	0	0	0
3	37025726	1	1	1	0	0	0	0	0	0	0	0
3	39934121	0	0	1	0	0	1	0	1	0	0	0
3	41224956	0	0	0	1	1	1	0	0	0	0	0
3	41237949	0	0	1	1	1	1	0	0	0	0	0
3	47037622	0	0	0	0	1	1	1	1	1	0	1
3	47083895	0	0	1	0	0	0	0	0	0	0	1
3	47101417	1	1	1	1	1	1	1	1	1	1	1
3	47121171	0	0	0	1	1	1	0	1	1	0	1
3	47121396	0	0	0	0	0	1	0	0	0	0	0
3	49684964	0	0	1	0	0	0	0	0	0	0	0
3	49686351	0	1	1	0	1	1	0	1	1	0	0
3	49686706	0	0	1	0	0	0	0	0	0	0	0
3	49687375	0	0	1	1	0	0	0	0	0	1	0
3	49687629	0	0	0	0	0	0	1	1	1	0	0
3	49887507	0	0	0	0	0	0	0	0	0	1	1
3	49898104	0	0	1	0	0	0	0	0	0	0	0
3	49898669	0	0	1	0	0	0	0	0	0	1	0
3	50253146	0	0	0	0	0	1	0	0	0	0	0
3	51782692	0	0	1	0	0	0	0	0	0	0	0
3	51945082	0	0	0	0	0	0	0	1	1	0	0
3	52405784	0	0	1	0	0	0	0	0	0	0	0
3	52407220	0	1	1	0	0	0	0	0	0	0	0
3	52550699	0	0	1	1	0	1	1	0	0	1	1
3	52550771	0	0	1	0	1	1	0	1	1	1	1
3	52576635	0	0	1	1	1	1	1	1	1	1	0
3	52609291	0	0	1	1	1	1	1	1	1	0	1
3	52609669	0	0	0	0	0	1	0	0	0	0	0
3	52634651	0	0	0	0	0	0	1	0	0	0	0
3	60126881	0	0	0	0	0	0	0	0	1	0	0
3	60126918	0	0	0	0	0	0	0	0	1	0	0
3	64246807	0	0	0	0	1	1	0	0	0	0	0
3	69573458	0	0	1	0	0	0	0	0	0	0	0
3	69573465	0	0	1	0	0	0	0	0	0	0	0
3	71040442	0	0	1	0	0	0	0	0	0	0	0
3	71198153	0	0	1	0	0	1	0	0	1	0	1
3	72192971	0	0	1	0	0	0	0	0	1	0	0
3	72446626	0	0	1	1	0	1	0	0	0	0	0
3	72446794	0	1	1	1	1	1	0	1	1	1	1
3	72750474	0	0	0	1	1	1	0	0	0	0	0
3	72824503	0	0	0	1	1	1	0	0	0	0	0
3	73063768	0	0	0	1	1	0	1	1	1	0	0
3	75726567	0	0	0	1	1	1	0	1	1	0	0
3	75726567	0	0	0	0	0	0	1	0	0	0	0
3	81079697	1	1	1	0	0	0	1	0	1	0	0
3	84295353	0	0	0	0	0	1	0	0	0	0	0
3	94011448	0	0	1	0	0	0	0	0	1	0	0
3	98600847	0	1	1	1	0	1	0	0	1	0	1
3	105702190	0	0	0	0	0	0	0	0	0	0	1
3	105704000	0	0	1	0	1	1	0	0	1	0	1
3	105720182	0	0	1	0	0	0	0	0	0	0	0
3	106809797	0	0	0	0	0	1	0	0	0	0	0
3	118693385	0	0	1	0	0	0	0	0	0	0	0
3	119876385	0	0	0	0	1	0	0	0	0	0	0
3	121436127	0	0	1	1	0	1	0	0	0	0	1
3	121489329	0	0	1	0	0	0	0	0	0	0	0
3	121489986	0	0	1	0	0	0	0	0	0	0	1
3	121493430	0	0	0	0	0	0	1	0	0	0	0
3	121519902	0	1	0	1	0	1	0	1	1	1	1
3	121533021	0	0	0	0	0	1	0	0	0	0	0
3	121544873	1	1	1	1	1	1	1	1	1	1	1
3	122257406	0	0	0	0	0	1	1	1	0	1	1
3	122284922	0	1	1	0	0	0	0	0	0	0	0
3	122284985	0	0	0	0	1	1	0	0	1	0	1
3	122355857	0	0	1	1	0	0	0	0	0	1	0
3	128486108	1	1	1	1	1	1	1	1	1	1	1
3	134795737	1	1	1	1	1	1	1	0	1	1	1
3	134925794	0	0	0	0	1	1	0	0	0	0	0
3	135154262	0	0	0	0	0	0	1	0	0	0	0
3	135179900	0	1	1	0	1	1	1	0	1	0	1
3	135241265	0	0	0	0	0	0	0	0	1	0	0
3	136341431	1	1	1	0	0	0	0	0	0	0	0
3	136591556	0	0	0	0	0	0	0	0	0	0	1
3	138655397	0	1	1	0	0	0	0	0	0	0	0
3	142449489	0	0	0	0	1	1	0	0	1	0	1
3	142459302	0	0	0	0	0	0	0	0	0	0	1
3	142535061	1	0	0	0	0	0	0	0	0	0	0
3	142558733	0	0	0	0	0	0	0	0	0	0	1
3	142562770	0	0	0	0	0	0	0	0	0	0	1
3	142562973	0	0	0	0	0	0	1	0	0	0	0
3	144059866	0	0	0	1	0	1	0	0	0	0	0
3	147221543	0	1	1	0	0	0	0	1	1	0	0
3	156678584	0	0	0	0	0	0	1	0	0	0	0
3	163926132	0	0	0	1	0	1	0	0	1	0	0
3	169086643	0	1	0	0	1	0	0	0	0	0	0
3	169093086	0	0	0	0	0	0	0	0	0	1	1
3	169115675	0	0	0	0	0	1	0	0	0	0	0
3	169127876	0	0	0	0	1	0	0	0	0	0	0
3	169144972	0	0	1	0	0	0	0	0	0	0	0
3	169381204	0	0	0	0	0	0	0	0	0	0	1
3	169663412	0	1	1	0	0	0	0	0	0	0	0
3	170270498	0	0	1	0	0	0	0	0	0	0	0
3	170275220	0	0	0	0	0	0	1	0	0	0	0
3	177026507	0	0	0	0	0	0	1	1	1	0	0
3	177047481	1	1	1	1	1	1	0	1	1	0	1
3	177051820	0	1	1	1	0	1	1	0	1	0	1
3	178963445	1	0	0	0	0	0	0	0	0	0	0
3	178969946	1	1	1	0	0	0	1	0	1	0	1
3	178981895	1	0	0	0	0	0	0	1	0	0	1
3	178988240	0	0	1	1	1	1	0	0	0	0	1
3	178994599	0	0	1	0	0	0	0	0	0	0	0
3	179021806	1	0	0	0	0	1	0	0	1	0	1
3	179037328	0	0	1	1	0	1	0	0	0	0	1
3	179045826	0	1	1	0	1	1	0	0	0	0	1
3	179061231	1	1	0	1	0	1	0	0	0	1	0
3	179073890	0	1	0	0	1	1	0	1	1	1	1
3	179083091	0	1	0	0	0	1	0	1	0	0	1
3	179083091	0	0	0	0	0	0	1	0	0	0	0
3	179204486	0	1	1	0	0	0	0	0	0	0	0
3	179225335	1	1	1	0	0	0	0	0	1	0	0
3	179257184	0	1	0	0	0	0	0	1	1	0	1
3	179276159	0	0	1	0	0	0	0	0	0	1	0
3	179288601	0	1	1	0	0	0	0	0	1	1	0
3	179296985	1	1	1	0	0	0	0	0	0	1	0
3	179327705	0	1	0	0	0	0	1	0	0	0	0
3	179336635	1	0	1	0	0	0	0	0	0	0	0
3	179389059	0	0	0	0	0	0	0	0	0	0	1
3	179400609	0	1	0	0	0	0	0	0	0	0	1
3	179407777	1	1	1	0	0	0	1	1	1	1	1
3	179446764	0	0	0	0	0	0	1	0	0	0	0
3	179480486	0	0	1	0	0	0	0	0	0	0	0
3	182963952	0	0	1	0	0	0	0	0	0	0	0
3	183494118	1	1	1	1	0	1	0	1	1	1	1
3	183494118	0	0	0	0	0	0	1	0	0	0	0
3	183508284	0	0	0	1	1	1	0	1	1	0	0
3	183508398	0	0	0	0	1	1	0	0	0	0	0
3	183508425	0	0	0	0	1	0	0	0	0	0	0
3	185329187	0	0	1	0	0	1	0	0	1	0	0
3	185428914	0	0	1	0	1	0	0	1	0	0	0
3	186079938	0	0	0	1	0	0	0	0	0	0	0
3	186079938	0	0	0	0	1	1	0	0	0	0	0
3	186787917	0	0	0	0	0	0	0	0	1	0	1
3	187725526	0	1	0	0	0	0	0	0	0	0	0
3	187729244	0	0	0	0	0	1	1	0	1	1	0
3	189631458	1	1	1	0	1	1	0	1	1	0	1
3	189808469	0	0	1	0	0	0	0	0	0	0	0
3	189886371	0	0	0	0	1	0	1	1	1	0	0
3	196062543	0	1	1	1	1	0	0	1	1	0	0
3	196062557	0	1	1	1	1	0	0	1	1	0	0
3	196062837	0	1	0	0	0	1	1	1	1	0	0
3	196067549	0	0	0	0	0	0	1	0	1	0	0
3	196067549	0	0	0	0	0	0	0	1	0	0	0
3	196071387	0	1	0	0	0	0	1	1	1	0	1
3	196073940	0	0	1	0	0	1	1	1	1	0	0
3	196077131	1	1	0	0	0	0	0	0	0	0	0
4	60442	0	0	0	0	0	0	1	0	0	0	0
4	60478	0	0	0	0	0	0	0	0	0	0	1
4	60507	1	1	0	0	0	0	1	1	0	0	1
4	1550558	0	0	0	0	1	1	0	0	0	0	0
4	1557908	0	0	1	0	0	0	0	0	1	1	0
4	1557920	0	0	0	1	1	1	0	0	0	0	0
4	1565773	0	0	0	1	0	1	0	0	0	0	0
4	1565779	0	0	0	1	0	1	0	0	0	0	0
4	1584770	0	1	1	0	0	0	0	0	0	0	0
4	1613449	0	0	0	1	1	1	0	0	1	1	1
4	1622987	0	0	1	0	0	0	0	0	0	0	0
4	1623004	0	0	0	0	0	0	0	0	0	1	0
4	1623036	0	0	0	0	0	0	0	0	0	1	0
4	1645917	0	0	0	1	0	0	0	0	0	0	0
4	1651707	0	0	0	0	1	1	0	0	0	0	0
4	1666577	1	0	1	0	1	1	1	0	1	0	1
4	1666610	1	0	1	0	1	1	1	0	1	1	1
4	1677044	0	0	1	0	0	0	0	0	0	0	0
4	1677044	0	0	0	0	1	0	0	0	0	0	0
4	1677051	0	0	0	0	1	0	0	0	0	0	0
4	1682869	0	0	0	0	0	0	0	0	1	1	1
4	1682907	0	0	0	0	0	0	0	0	1	1	1
4	1692204	0	0	1	0	0	1	0	0	0	1	1
4	1699590	0	1	1	0	0	0	0	0	0	1	1
4	1699590	0	0	0	0	0	0	0	0	1	0	0
4	1705720	0	1	1	1	1	0	0	0	1	0	1
4	1712957	1	1	1	1	0	1	0	0	1	0	1
4	1719030	0	0	0	0	0	0	1	0	0	0	0
4	1719097	0	0	0	0	0	0	1	0	0	0	0
4	1735775	0	1	1	0	0	0	0	0	0	1	1
4	1735858	1	0	1	0	0	0	0	0	1	1	1
4	1744417	0	0	0	0	0	0	1	1	0	0	0
4	1744502	1	0	1	1	0	1	0	0	0	0	1
4	1777551	0	0	1	0	0	0	0	0	0	0	0
4	1806167	0	1	1	1	0	0	0	1	1	1	0
4	1807413	0	0	1	0	0	0	0	0	0	0	0
4	1808060	1	0	1	0	0	1	1	0	1	1	1
4	1853799	0	0	0	0	0	1	0	0	0	0	0
4	1862420	0	0	0	0	0	0	0	1	0	0	0
4	1925342	0	0	0	1	1	1	0	0	0	0	0
4	1943315	0	0	0	1	1	1	0	0	0	0	0
4	1953218	1	1	0	0	1	0	0	0	0	0	1
4	1985211	1	1	1	1	1	1	1	1	1	1	0
4	1985211	0	0	0	0	0	0	0	0	0	0	1
4	1985245	1	1	1	1	1	1	0	0	0	0	0
4	1988698	0	0	1	1	1	1	1	0	1	1	0
4	1994943	0	0	1	0	0	0	0	0	0	0	0
4	1996371	0	0	0	0	1	0	0	0	0	0	0
4	2024620	0	1	1	0	0	0	0	0	1	0	0
4	2043490	0	0	0	0	0	0	0	0	0	1	0
4	2056748	0	0	0	0	0	1	0	0	0	1	0
4	7975884	0	0	0	0	0	0	0	0	0	0	1
4	12214234	0	0	0	0	0	1	0	1	0	1	0
4	16492075	0	1	1	0	0	1	0	0	0	0	0
4	16492114	0	1	1	0	0	0	0	0	0	0	0
4	19350635	0	1	0	0	0	0	0	0	1	0	0
4	20255099	1	1	1	1	1	1	1	1	1	1	1
4	20489902	0	0	1	0	0	0	0	0	0	0	0
4	20490757	1	1	0	0	0	1	0	0	0	1	1
4	20490794	0	0	0	0	0	0	0	0	0	1	1
4	20491874	0	0	0	1	0	0	0	0	0	0	0
4	20519370	0	1	1	1	1	1	1	0	1	0	1
4	20523914	0	0	0	1	1	1	0	0	0	0	0
4	20532077	1	1	1	1	1	1	0	1	1	0	0
4	20542561	0	0	1	0	0	1	0	0	0	0	0
4	20567476	0	0	0	1	0	0	0	0	0	0	0
4	20620364	0	0	1	0	0	0	0	0	0	0	0
4	20620386	0	0	1	0	0	0	0	0	0	0	0
4	25674402	0	0	0	1	0	0	0	0	0	0	0
4	25676577	0	0	1	0	0	0	0	0	0	0	0
4	28395895	0	0	1	0	0	1	0	0	0	0	1
4	36851733	0	1	0	0	0	0	0	0	1	0	0
4	40289860	0	0	1	0	0	1	0	0	0	0	0
4	40289900	0	0	0	0	0	0	0	0	0	0	1
4	48954250	0	0	1	0	0	1	0	0	0	1	0
4	54258703	0	0	1	0	1	1	0	1	0	0	0
4	54263911	0	1	1	0	0	0	0	0	0	1	1
4	54267559	0	0	1	0	0	0	0	0	0	0	1
4	54274888	1	1	0	1	1	1	0	0	1	0	1
4	54277410	0	0	1	0	0	0	0	0	0	0	1
4	54285873	0	0	0	0	0	0	0	0	0	0	1
4	54295224	0	1	1	0	1	0	0	0	1	0	1
4	54658137	0	0	0	0	0	1	0	0	0	1	1
4	55081941	1	1	1	1	1	1	0	1	1	1	1
4	55096378	1	1	1	1	1	1	1	1	1	1	1
4	55101886	0	1	0	0	0	0	1	1	0	0	0
4	55106807	0	0	1	0	0	1	0	0	1	0	0
4	55110780	0	0	0	0	0	0	0	0	1	0	0
4	56930734	0	0	0	0	0	0	1	0	0	1	0
4	56931142	0	0	0	0	0	0	0	0	0	1	0
4	56931248	0	1	1	1	1	1	0	0	0	0	0
4	56932008	0	0	0	0	0	0	0	1	0	1	1
4	56932008	0	0	0	0	0	0	0	0	1	0	0
4	56932023	0	0	1	0	1	1	0	0	0	0	0
4	58854266	0	0	1	0	0	1	0	0	0	0	0
4	62535361	0	0	0	0	0	1	0	0	0	0	0
4	65332086	0	1	1	1	1	0	0	0	0	0	0
4	65353010	1	1	1	1	1	1	0	1	1	0	0
4	65367311	0	0	0	0	0	0	0	0	0	0	1
4	65404523	0	0	0	0	0	0	0	1	0	0	0
4	65414453	0	0	0	1	1	1	0	0	1	1	1
4	65643476	1	1	1	1	1	1	0	0	0	1	0
4	65643476	0	0	0	0	0	0	0	0	0	0	1
4	66855581	1	1	1	0	1	1	0	1	1	1	1
4	70576741	0	0	1	0	0	0	0	0	0	0	0
4	74795708	0	0	1	0	0	0	0	0	0	0	0
4	74795713	0	0	1	0	0	0	0	0	0	0	0
4	74795713	0	0	0	0	0	0	0	0	0	0	1
4	74795774	0	0	0	1	1	1	0	0	1	1	1
4	83040398	0	0	1	0	1	0	0	0	0	0	1
4	83462657	0	0	1	0	1	0	0	0	0	0	0
4	83480228	0	0	1	0	0	0	0	0	0	0	0
4	83484938	0	0	0	1	1	1	0	1	1	0	0
4	83485052	0	1	1	0	0	0	0	0	0	0	0
4	91031162	0	0	0	1	0	0	0	0	0	0	0
4	95862151	0	1	1	0	1	1	0	0	1	0	1
4	98881161	0	0	0	0	0	0	0	0	0	0	1
4	98902030	0	0	0	1	1	1	0	0	0	0	0
4	98928975	0	0	0	0	0	0	0	0	0	1	1
4	99433100	0	0	1	0	1	1	0	0	0	0	0
4	102362169	0	0	1	0	0	0	0	0	0	0	0
4	102362221	0	1	1	0	0	0	0	0	1	1	1
4	105234028	0	0	1	0	0	0	0	0	1	0	0
4	105236364	0	0	0	0	0	0	1	1	1	0	0
4	105236382	0	0	0	1	1	1	0	0	0	0	0
4	108183526	0	0	1	1	0	1	0	0	0	0	0
4	115265679	0	0	1	0	0	0	0	0	0	0	0
4	122892222	0	0	0	0	0	0	1	0	0	0	0
4	123010723	0	0	0	0	0	1	0	0	0	0	0
4	128390668	0	0	0	0	0	0	0	0	0	0	1
4	140114693	0	1	1	0	0	0	1	1	1	0	0
4	140114767	0	0	0	1	1	1	0	0	0	1	1
4	142086266	0	0	1	1	0	0	0	0	0	0	0
4	142208881	1	1	1	1	1	1	1	1	1	1	1
4	142305615	0	0	1	0	0	1	0	0	0	0	1
4	142305631	0	0	1	0	0	1	0	0	0	0	1
4	142314712	0	0	0	1	0	1	0	0	0	0	0
4	142347549	0	0	0	1	1	1	0	1	1	1	1
4	142402941	0	1	0	0	0	0	0	0	0	0	0
4	143825973	0	1	0	0	0	0	0	0	0	1	1
4	152328232	0	0	0	0	0	0	0	1	0	0	0
4	152329755	0	0	0	0	0	0	0	0	0	0	1
4	152335693	0	0	0	0	0	1	0	0	0	0	1
4	163772337	0	1	0	0	1	1	0	0	1	1	0
4	169350241	0	0	0	0	0	0	1	0	1	0	0
4	180833527	0	1	0	1	1	1	0	1	1	0	1
4	180833527	0	0	1	0	0	0	0	0	0	0	0
4	180833533	0	1	0	1	1	1	0	1	1	0	1
4	180833533	0	0	1	0	0	0	0	0	0	0	0
4	184389064	0	0	0	0	1	1	0	0	0	0	1
4	184624875	0	0	1	1	0	1	0	0	1	1	0
4	186590707	0	1	1	0	0	0	0	0	1	0	0
4	186595726	0	0	0	1	0	1	0	0	0	0	1
4	186596604	0	0	0	1	1	1	0	0	0	0	0
4	186597822	1	1	1	1	1	1	0	1	1	1	1
4	186597826	1	1	1	1	1	1	0	1	1	1	1
4	186597826	0	0	0	0	0	0	1	0	0	0	0
4	186598052	0	1	1	1	0	1	0	0	0	1	1
4	186601374	0	0	0	0	0	1	0	0	0	0	0
4	186603866	0	0	0	0	1	1	0	1	1	1	1
4	186609159	1	1	1	1	1	1	0	1	1	1	1
4	186609868	0	0	0	0	0	0	0	0	0	1	1
4	186613209	0	0	1	1	1	0	0	0	1	0	0
4	186613209	0	0	0	0	0	1	0	0	0	1	1
4	186613221	0	0	1	1	1	0	0	0	1	0	0
4	186613221	0	0	0	0	0	1	0	0	0	0	0
4	186617176	0	0	0	1	1	0	0	0	0	0	0
4	186617788	0	0	0	0	0	0	0	0	1	0	0
4	186618063	0	0	0	0	0	0	0	0	1	0	0
4	186618996	0	0	0	0	0	0	0	1	0	0	0
4	186619481	0	0	0	0	0	0	0	0	1	0	0
4	186619500	0	0	0	0	0	0	0	0	1	0	0
4	186619764	0	0	0	0	0	1	0	0	1	0	0
4	186621162	0	0	0	0	0	1	0	0	0	0	0
4	186621582	0	0	0	0	0	1	0	1	0	0	0
4	186621582	0	0	0	0	0	0	0	0	1	0	0
4	186621601	0	0	0	0	0	0	0	1	0	0	0
4	186621601	0	0	0	0	0	0	0	0	1	0	0
4	186628274	0	0	0	0	0	1	0	0	1	0	0
4	186628428	0	0	0	1	1	0	0	1	1	0	0
4	186636739	0	0	0	1	0	0	0	0	1	1	0
4	186639658	0	0	1	0	0	1	1	0	1	0	0
4	186706638	1	0	0	1	1	0	1	1	1	0	1
4	186706638	0	0	0	0	0	1	0	0	0	0	0
4	186707244	0	0	1	0	0	1	0	0	0	1	0
4	186707986	0	0	1	0	1	1	0	0	1	1	1
4	186708343	0	0	1	0	0	0	0	0	1	0	0
4	186708343	0	0	0	0	0	1	0	0	0	0	0
4	186708384	0	0	1	0	0	0	0	0	0	0	0
4	186708616	0	0	0	0	1	0	1	0	1	1	0
4	186709436	0	0	0	0	0	0	0	0	0	1	1
4	186709751	0	0	0	0	0	1	0	0	0	0	0
4	186709835	0	0	0	0	0	0	0	0	1	0	0
5	220318	1	0	1	1	1	1	0	0	0	1	1
5	225826	0	0	1	0	0	1	0	0	0	0	0
5	228163	0	0	0	1	1	1	0	0	0	0	0
5	228247	1	0	1	0	1	0	0	0	0	1	1
5	230865	0	0	1	0	0	0	0	0	0	0	1
5	230996	0	0	1	0	0	0	0	0	0	0	0
5	231028	0	0	1	0	0	0	0	0	0	0	0
5	233457	0	0	0	0	1	1	0	0	0	0	1
5	233619	0	0	1	0	0	1	0	0	0	1	0
5	251354	0	0	1	0	0	0	0	0	0	0	1
5	251426	0	0	0	0	1	0	0	0	0	0	0
5	254327	0	0	0	1	0	1	0	0	1	1	1
5	254484	0	0	1	1	0	1	0	0	0	1	0
5	1255405	0	0	0	0	0	0	0	0	0	0	1
5	1279324	0	0	0	1	1	1	0	0	0	0	0
5	1293971	0	0	0	0	0	0	0	0	1	0	0
5	1295046	0	0	1	0	0	0	0	0	0	0	0
5	1295234	0	0	0	0	0	0	0	0	1	0	0
5	1295940	1	0	0	0	0	0	0	0	0	0	0
5	1295957	1	0	0	0	0	0	1	0	0	0	0
5	1295957	0	1	1	1	1	1	0	0	1	1	1
5	1296140	0	0	0	1	1	1	0	1	1	0	0
5	1296140	0	0	0	0	0	0	1	0	0	0	0
5	1296143	0	0	0	0	0	0	1	0	0	0	0
5	8408292	0	0	1	0	0	0	0	0	0	0	0
5	12094920	0	0	0	0	0	0	1	0	0	1	1
5	16650983	0	0	0	1	0	1	0	0	0	0	0
5	20023904	0	0	1	0	0	1	0	0	1	0	0
5	24854990	1	1	0	1	1	1	0	1	1	1	1
5	31795277	1	0	1	0	0	0	0	1	1	1	1
5	35857075	0	0	0	0	0	0	1	1	0	1	1
5	35860966	0	0	0	0	0	0	0	0	1	1	1
5	35871088	0	0	0	0	0	0	0	0	0	1	1
5	35875491	0	0	0	0	0	0	0	0	0	0	1
5	38946571	0	0	0	0	0	0	1	0	0	0	0
5	38947349	0	0	1	0	0	0	0	0	0	0	0
5	38950674	0	1	1	1	1	1	0	0	1	0	1
5	38952378	0	0	0	1	0	0	0	0	0	0	0
5	38953563	1	1	1	1	1	1	1	1	1	1	1
5	38955694	1	1	1	0	0	0	0	0	0	1	1
5	38958648	0	0	0	1	1	1	0	1	1	0	0
5	38958648	0	0	0	0	0	0	1	0	0	0	0
5	38962441	0	0	1	1	1	1	0	1	1	0	1
5	39074194	1	1	1	0	0	0	0	0	0	1	1
5	44565533	0	0	1	1	1	1	0	0	0	0	1
5	52294918	0	0	1	0	0	1	1	0	1	1	1
5	55941644	0	0	0	0	0	0	0	0	1	0	0
5	55941705	0	0	0	0	0	0	1	0	0	0	0
5	56815924	0	0	0	0	0	1	1	1	1	1	1
5	56816100	0	0	0	0	0	0	0	1	0	0	0
5	56856589	0	0	0	0	0	1	0	0	1	1	0
5	56865960	0	1	1	1	0	1	1	1	1	1	1
5	56881616	0	0	0	0	0	1	0	0	1	0	0
5	56881916	0	0	0	1	0	0	0	1	0	0	0
5	56881916	0	0	0	0	0	0	1	0	0	0	0
5	56882021	0	0	0	0	0	1	0	0	0	0	0
5	56882390	0	0	0	0	0	0	0	1	1	1	1
5	58458178	0	0	1	0	0	1	0	0	1	1	1
5	58458981	0	1	1	1	1	1	0	1	1	1	1
5	58458981	0	0	0	0	0	0	1	0	0	0	0
5	58459876	1	1	1	1	1	1	1	0	1	0	1
5	60374208	0	0	1	0	1	0	0	0	0	0	1
5	67748314	0	0	1	0	0	0	0	1	1	0	1
5	68226894	0	0	1	1	0	1	0	0	0	0	0
5	68227023	0	1	0	1	0	1	1	0	0	1	1
5	68273918	0	1	1	0	1	0	0	0	0	0	0
5	76271496	0	0	0	1	0	0	0	0	0	0	0
5	79649888	0	0	1	0	0	0	0	0	0	0	1
5	79649913	0	0	1	0	0	0	0	0	0	0	1
5	80654880	0	0	0	0	0	0	0	0	0	1	1
5	80654905	0	0	0	1	1	1	0	1	1	0	0
5	80654962	0	1	1	0	0	1	1	0	1	0	1
5	80674992	0	0	0	0	0	0	0	0	0	1	1
5	80854162	1	1	1	1	1	1	0	1	1	1	1
5	80864777	1	1	1	0	0	0	1	1	1	1	1
5	80873118	0	0	0	0	0	0	1	1	0	0	1
5	84714510	0	1	1	1	1	1	0	0	0	0	1
5	84714571	0	0	1	0	0	0	0	0	0	0	0
5	87337990	0	1	0	0	0	0	0	0	0	0	0
5	87341347	1	1	1	1	1	1	0	0	0	1	1
5	87374148	0	0	0	1	0	0	0	0	0	0	0
5	87374148	0	0	0	0	1	0	0	0	0	0	0
5	87374149	0	0	0	0	0	0	0	0	0	1	1
5	96539808	0	0	1	0	0	0	0	0	1	0	1
5	104976783	0	0	0	0	0	0	0	0	1	0	1
5	108522150	0	0	0	1	0	0	0	0	1	0	1
5	111590365	0	0	0	1	0	1	0	0	1	0	1
5	111590430	0	0	1	0	0	0	0	0	0	0	0
5	112827157	0	0	0	0	0	1	0	0	0	0	1
5	112828864	1	1	1	1	0	1	0	0	0	1	1
5	112840073	0	0	1	1	1	1	0	0	0	0	0
5	112840628	0	1	1	0	0	0	0	0	0	0	1
5	112840862	1	1	1	1	1	1	0	0	0	1	1
5	112841059	1	1	1	0	1	1	0	0	0	1	1
5	112841474	0	1	1	1	0	0	0	0	0	0	1
5	116817581	0	1	0	1	1	0	0	1	1	0	0
5	119810407	0	0	0	0	0	0	0	1	1	0	0
5	119810425	0	0	0	0	0	0	0	1	1	0	0
5	122403741	0	0	0	0	0	0	0	1	0	0	0
5	122431948	0	1	1	0	0	0	0	0	0	0	0
5	122443567	0	0	0	0	1	1	0	0	0	0	0
5	124284419	0	0	1	0	0	0	0	0	0	0	0
5	128814522	0	0	1	0	0	0	0	0	0	0	0
5	132484106	1	1	1	1	1	1	0	1	1	0	0
5	132484108	1	1	1	1	1	1	0	1	1	0	0
5	132486363	0	1	1	1	0	1	0	1	1	0	0
5	132486380	0	1	1	1	0	1	0	1	1	0	0
5	132588824	0	0	0	0	0	0	1	0	0	0	0
5	136938047	0	0	0	0	0	0	0	0	0	1	1
5	138782249	1	1	1	0	1	1	0	0	0	1	1
5	138782249	0	0	0	1	0	0	0	0	0	0	0
5	141028588	0	0	0	0	0	1	1	0	1	0	1
5	142875114	1	1	1	1	1	1	0	0	0	0	1
5	142894382	0	0	0	0	0	1	0	0	1	1	1
5	143013997	0	0	1	0	0	0	0	0	0	0	0
5	143037176	0	0	0	1	0	1	0	1	1	0	0
5	143041850	0	1	1	1	1	1	1	1	1	1	1
5	143166010	0	0	0	0	0	0	0	1	0	0	0
5	143214087	1	1	1	1	0	1	1	1	1	1	1
5	143281925	0	0	0	1	0	0	0	0	0	0	0
5	143298796	0	0	0	1	1	1	0	1	1	0	0
5	143903469	0	0	0	0	0	0	0	0	1	1	1
5	148302555	0	0	0	0	0	1	0	0	0	0	1
5	149520216	1	1	1	1	0	0	1	0	0	0	1
5	150056196	0	1	1	0	0	0	0	0	0	0	0
5	150070569	0	0	1	0	1	0	0	0	0	0	1
5	150077330	0	0	0	0	0	1	0	0	0	0	0
5	150080780	0	0	1	0	0	0	0	1	1	0	0
5	150080780	0	0	0	0	0	0	1	0	0	0	0
5	150123172	0	0	0	0	0	0	1	1	1	0	0
5	150402064	0	1	0	0	0	0	0	0	0	0	0
5	150402064	0	0	1	0	0	0	0	0	0	0	0
5	152550670	0	0	0	0	0	0	0	0	1	0	0
5	152550740	0	0	0	0	0	0	0	0	1	0	0
5	160856257	0	0	1	1	0	1	0	1	1	0	1
5	160856282	0	0	1	0	0	1	0	0	1	0	0
5	160856282	0	0	0	1	0	0	0	1	0	0	0
5	161687516	0	0	0	0	0	0	0	0	1	0	0
5	161689234	0	0	0	0	0	0	0	1	1	0	0
5	161692065	0	1	1	1	1	1	1	1	1	1	0
5	161692119	0	0	0	0	0	0	0	1	0	0	0
5	161701755	1	1	1	1	1	1	1	1	1	1	1
5	164852451	0	0	1	0	0	0	0	0	0	0	1
5	167628931	0	1	0	0	0	1	0	0	0	0	0
5	171392883	0	0	0	0	0	1	1	1	1	0	1
5	171393020	0	0	0	0	1	1	0	1	1	0	1
5	172395662	0	0	0	0	0	1	0	0	0	0	1
5	177089630	0	0	1	0	0	0	0	0	0	0	0
5	177089952	1	1	1	1	1	1	1	1	1	1	1
5	177090460	0	0	1	0	0	1	0	0	0	0	0
5	177090796	0	1	1	0	0	1	0	0	1	0	1
5	177091783	1	0	1	1	1	0	1	0	1	1	1
5	177091783	0	0	0	0	0	1	0	0	0	0	0
5	177093242	0	0	0	1	1	1	1	1	1	1	1
5	177093285	0	1	0	0	0	0	0	0	0	0	0
5	177095727	0	0	1	1	0	1	0	0	0	0	1
5	177096596	1	1	1	1	1	1	0	0	0	1	1
5	177209881	0	0	0	0	0	1	1	0	1	1	1
5	177210148	0	0	0	0	0	0	0	0	1	0	0
5	177210239	0	0	0	0	0	1	0	0	0	0	1
5	177210575	0	0	0	0	1	1	0	0	0	0	0
5	177210575	0	0	0	0	0	0	0	0	0	0	1
5	177212104	0	0	0	0	0	0	0	1	1	0	0
5	177229806	0	0	1	0	0	0	0	0	0	0	0
5	177288805	0	0	0	0	0	0	1	0	0	0	0
5	177294197	0	1	1	0	0	0	0	1	0	0	0
5	177295004	0	0	0	0	0	0	1	1	1	0	0
5	177512050	0	0	1	0	0	0	0	0	1	0	0
5	177512687	0	0	0	0	0	0	0	0	0	0	1
5	177512734	1	1	1	1	0	1	1	1	1	1	1
5	180608182	0	0	0	0	0	0	0	0	0	0	1
5	180609871	0	0	0	0	1	1	0	0	0	0	0
5	180613050	0	0	1	0	0	0	0	0	0	0	0
5	180621035	0	0	0	0	0	0	0	0	0	1	1
5	180621056	0	0	0	0	0	0	0	0	0	1	1
5	180625831	1	1	1	0	0	0	0	0	0	0	0
5	180625831	0	0	0	0	0	0	1	1	1	0	0
5	180626090	0	0	0	0	0	1	0	0	0	0	0
5	180626097	0	0	0	0	0	1	0	0	0	0	0
5	180630231	0	0	0	0	0	0	0	0	0	1	1
5	180630538	0	1	1	0	0	1	1	0	1	0	0
5	181173173	0	0	1	0	0	0	0	0	0	0	0
5	181173173	0	0	0	0	0	1	0	0	0	0	0
6	174769	0	0	0	0	0	1	0	0	0	0	0
6	405146	0	0	0	0	0	0	0	0	0	0	1
6	4158135	0	0	0	0	0	0	0	0	1	0	0
6	12908176	0	0	0	0	0	1	0	0	1	0	0
6	20486654	0	0	0	0	0	0	1	0	0	0	0
6	26020489	0	0	0	1	1	1	0	0	0	0	0
6	26031640	0	0	1	0	1	1	1	0	1	1	1
6	26045509	0	0	1	0	0	0	0	0	0	0	0
6	26045701	0	0	1	1	1	1	0	0	0	0	1
6	26055844	0	0	0	0	0	0	0	0	0	0	1
6	26055917	0	0	0	1	1	1	0	0	0	0	0
6	26056321	0	1	1	1	1	1	0	1	1	0	1
6	26056376	0	0	1	0	0	0	0	0	0	0	0
6	26158223	0	0	0	0	0	0	1	0	0	0	0
6	26197253	0	0	0	1	1	1	0	0	0	0	0
6	26225196	0	0	0	0	0	0	0	0	0	1	1
6	27872332	0	0	0	0	0	0	1	0	0	0	0
6	28126654	0	0	0	0	0	0	1	1	1	0	0
6	35455885	0	1	1	1	1	1	1	0	1	0	1
6	35457639	0	1	1	0	0	0	0	0	1	0	0
6	35459779	0	0	0	1	1	1	0	0	0	1	1
6	35462909	0	0	0	1	1	1	0	0	0	1	1
6	36677919	0	1	1	0	0	0	0	0	0	0	1
6	36684194	0	0	1	0	1	1	0	0	0	0	1
6	36685820	0	0	1	0	1	0	0	0	0	0	0
6	41684776	0	0	0	0	0	0	1	0	1	0	0
6	41684866	1	1	1	0	0	0	1	1	1	1	1
6	41685028	0	0	0	0	0	0	1	1	0	0	0
6	41685028	0	0	0	0	0	0	0	0	1	0	0
6	41690828	0	1	1	0	0	0	0	0	0	0	0
6	41691151	0	1	1	0	0	0	0	0	0	0	1
6	41936044	1	0	1	0	0	1	0	1	1	1	1
6	43778432	1	0	1	1	1	1	0	0	0	0	0
6	48321291	1	1	1	0	0	0	0	0	0	0	0
6	53433687	1	1	1	1	0	0	0	0	0	0	0
6	53433716	1	1	1	0	0	0	0	0	0	0	0
6	61968398	1	0	1	0	0	0	0	0	0	0	0
6	61968413	0	0	0	0	0	0	1	0	0	0	0
6	61968413	0	0	0	0	0	0	0	1	1	0	0
6	66895194	0	0	1	0	0	0	0	0	0	0	1
6	71105615	0	0	1	1	0	1	0	0	0	0	0
6	75404600	0	0	0	1	1	1	0	0	0	1	1
6	78770790	0	0	0	1	0	0	0	0	0	0	0
6	83094434	0	1	1	0	1	0	0	0	1	1	1
6	87966675	0	0	1	0	0	1	1	0	0	0	1
6	89081412	0	0	0	0	0	1	0	0	0	0	0
6	90560170	0	0	1	0	0	0	0	0	0	0	0
6	93245287	0	0	0	0	0	0	1	1	1	0	0
6	93258133	0	0	0	0	0	1	0	0	0	0	0
6	93263968	1	1	1	1	1	1	1	1	1	1	1
6	93272406	0	1	1	1	0	0	0	1	0	0	0
6	93358263	0	1	1	0	0	1	0	1	1	0	1
6	93410474	0	0	1	1	1	1	0	1	1	1	1
6	93410501	0	0	0	0	0	0	0	1	1	1	1
6	93410921	0	0	0	0	0	0	1	0	0	1	0
6	95568871	0	1	0	1	1	1	0	1	1	0	0
6	95568871	0	0	0	0	0	0	1	0	0	0	0
6	95568954	0	0	0	0	0	0	0	0	1	0	0
6	100417062	0	0	1	1	0	1	0	0	0	0	0
6	103116494	0	0	0	0	1	1	0	0	0	0	0
6	106088378	0	1	1	0	0	0	0	0	0	0	0
6	106104962	0	0	0	0	0	0	1	0	0	0	0
6	108728358	0	0	1	0	1	0	0	1	0	0	0
6	108728404	0	0	0	0	0	0	0	0	0	0	1
6	108728417	0	0	0	0	0	0	0	1	0	0	1
6	111674463	1	0	1	1	1	0	0	0	0	0	0
6	112061110	0	0	0	0	0	1	0	0	0	0	0
6	112064775	1	1	1	0	0	0	0	0	0	0	0
6	112612088	0	0	0	0	0	0	0	0	1	0	0
6	115784824	0	0	0	1	0	0	0	0	0	0	0
6	117301021	0	0	0	0	0	0	0	1	0	0	0
6	117301025	0	0	0	0	0	0	0	1	0	0	0
6	117301068	0	0	0	0	0	0	0	0	0	1	0
6	117301068	0	0	0	0	0	0	0	0	0	0	1
6	117320167	0	0	0	0	0	0	0	0	1	0	0
6	117320907	0	0	0	0	0	0	0	0	1	0	0
6	117322270	0	0	0	0	0	0	0	0	1	0	0
6	117322734	0	0	0	0	0	1	0	0	0	0	0
6	117322891	0	0	0	0	0	0	1	0	0	0	0
6	117325126	0	0	0	0	0	0	1	1	1	0	0
6	117329369	0	0	0	0	0	0	0	0	0	1	0
6	117329567	0	0	0	0	0	0	1	1	1	0	0
6	117330181	0	0	0	0	0	0	0	1	0	0	0
6	117330763	0	0	0	0	1	1	0	1	1	0	1
6	117331024	0	0	0	0	0	0	0	0	1	0	0
6	117331600	0	0	1	0	0	0	0	0	0	0	0
6	117331608	0	0	0	0	0	1	0	0	0	0	0
6	117332181	0	0	0	0	0	0	0	1	1	0	0
6	117332454	0	0	0	0	0	0	0	0	0	1	1
6	117332483	0	0	0	0	0	0	0	0	0	1	1
6	117332659	0	0	1	0	0	0	0	0	0	0	0
6	117333128	0	0	0	0	0	0	0	0	0	1	1
6	117333606	0	0	1	0	0	0	0	0	0	0	0
6	117334464	0	0	0	0	0	0	0	0	1	0	0
6	117335176	0	0	0	0	0	0	0	0	1	0	0
6	117335392	0	0	1	0	0	1	0	0	0	0	1
6	117335824	0	0	0	0	0	0	0	0	0	0	1
6	117336196	0	0	0	0	0	0	0	0	0	1	1
6	117336237	0	0	0	0	0	0	0	0	0	0	1
6	117337030	0	0	0	0	0	0	1	0	1	0	0
6	117389498	0	0	0	0	0	0	0	0	1	0	0
6	117393183	0	1	1	1	1	1	0	1	0	0	0
6	117404415	1	0	0	1	1	1	0	1	0	0	0
6	117404415	0	0	0	0	0	0	1	0	0	0	0
6	117409656	0	0	0	1	0	1	1	1	0	0	0
6	117416227	0	0	0	1	1	0	0	1	1	0	0
6	117416227	0	0	0	0	0	0	1	0	0	0	0
6	121711829	0	0	1	0	0	0	0	0	0	0	0
6	121711829	0	0	0	0	0	1	0	0	0	0	1
6	121711835	0	0	0	0	0	1	0	0	0	0	1
6	125066995	0	0	0	0	0	0	1	1	0	0	0
6	125067001	0	0	0	0	0	0	1	0	0	0	0
6	125067001	0	0	0	0	0	0	0	1	0	0	0
6	134173410	0	0	1	0	1	0	0	0	0	0	0
6	137219233	0	0	0	0	0	1	1	0	1	0	0
6	137219383	0	0	0	0	0	0	0	0	1	0	0
6	137405477	0	0	0	0	0	1	0	0	0	0	0
6	142100731	0	0	0	0	1	1	0	0	0	0	1
6	145452794	1	1	1	1	1	1	0	1	1	0	1
6	149662080	1	1	1	1	1	1	0	0	1	0	1
6	149683643	0	0	0	0	0	1	0	0	1	0	0
6	149717720	0	0	0	1	0	0	0	0	0	0	0
6	149718012	0	0	1	1	1	1	0	1	0	0	1
6	149718012	0	0	0	0	0	0	0	0	1	0	0
6	149718092	0	0	0	0	0	0	0	0	0	0	1
6	149718157	1	1	1	1	1	1	1	1	1	1	1
6	150996056	1	1	1	0	0	0	0	0	1	0	0
6	151365770	0	0	0	0	0	0	0	0	1	0	0
6	151880740	0	1	0	1	1	1	0	1	1	0	1
6	151944147	1	0	1	0	0	0	0	0	0	0	0
6	151944387	0	0	1	0	0	1	0	0	0	0	0
6	153991150	0	1	0	0	0	0	0	0	1	0	0
6	153991150	0	0	1	0	0	0	0	0	0	0	0
6	157084627	0	0	0	0	0	0	0	1	1	1	1
6	157084796	0	0	0	0	0	0	0	0	0	0	1
6	157174002	0	0	0	0	0	0	1	0	0	0	0
6	157207158	0	0	0	1	1	1	0	0	0	0	0
6	158767085	0	0	0	0	0	0	0	0	0	1	1
6	158767096	0	1	1	0	0	0	1	0	0	1	1
6	158784636	0	0	1	0	0	0	0	0	0	0	0
6	161048579	0	0	0	1	1	1	0	0	0	0	0
6	161048742	0	1	1	1	0	1	0	1	1	1	1
6	161108866	0	0	0	0	0	0	0	1	0	0	0
6	161111823	1	1	1	1	1	1	1	1	1	1	1
6	161350125	0	0	0	0	0	0	1	0	0	0	0
6	161350125	0	0	0	0	0	0	0	1	0	0	0
6	161350125	0	0	0	0	0	0	0	0	1	0	0
6	161569451	1	1	1	1	1	1	0	1	1	1	1
6	161569484	1	1	1	1	1	1	0	1	1	1	1
6	162201165	0	0	1	0	0	0	0	1	1	0	0
6	162269602	0	0	1	0	0	0	0	0	0	0	0
6	162270030	0	0	0	0	0	0	0	1	0	0	0
6	162271538	0	1	1	0	0	1	1	1	1	1	0
6	162271538	0	0	0	0	0	0	0	0	0	0	1
6	162799116	0	1	1	1	0	1	0	0	0	0	0
6	163564623	0	0	0	1	1	1	0	0	0	1	1
6	163570668	0	0	0	0	0	0	0	0	0	0	1
6	165711807	0	0	1	0	0	1	0	0	1	0	0
6	170579120	0	0	0	0	0	1	0	0	1	0	0
7	2912190	0	0	1	0	0	0	0	0	0	0	0
7	2917284	0	0	1	0	0	0	0	0	0	0	0
7	2917371	1	1	1	1	1	1	0	1	1	1	1
7	2917371	0	0	0	0	0	0	1	0	0	0	0
7	2919538	0	0	1	0	0	0	0	0	0	0	0
7	2922607	0	0	0	0	0	1	0	0	0	0	0
7	2922607	0	0	0	0	0	0	0	0	0	1	1
7	2926811	1	1	1	0	0	0	0	1	1	0	0
7	2926811	0	0	0	0	0	0	1	0	0	0	0
7	2928727	1	1	1	0	0	0	0	1	1	0	0
7	4292620	1	0	1	1	1	1	0	0	1	0	0
7	4292620	0	0	0	0	0	0	0	1	0	0	0
7	4292622	1	0	1	1	1	1	0	0	1	0	0
7	4292622	0	0	0	0	0	0	0	1	0	0	0
7	5986753	0	1	1	0	1	0	0	0	0	0	0
7	5987144	0	1	1	1	0	1	1	1	1	1	1
7	5987311	0	0	0	0	0	1	0	0	0	0	0
7	5997349	0	1	1	1	1	1	1	1	1	1	1
7	5999091	0	0	0	0	0	0	0	0	1	0	0
7	6003755	0	0	1	0	1	1	0	0	0	0	0
7	6387310	0	0	0	0	0	0	1	1	1	0	0
7	6387322	0	0	0	0	0	0	1	0	0	0	0
7	6387322	0	0	0	0	0	0	0	1	1	0	0
7	6392059	0	0	0	0	1	1	1	1	1	0	1
7	6400266	0	0	0	0	0	0	1	1	1	0	0
7	6402039	0	0	0	0	0	0	1	0	1	0	0
7	6402057	0	1	0	1	1	1	1	0	1	1	1
7	6402511	0	0	0	0	0	0	0	1	1	0	0
7	6402512	0	0	0	1	1	1	0	0	0	1	0
7	6402515	0	0	0	0	0	0	0	1	0	0	0
7	6402517	0	0	0	0	0	0	0	0	1	0	0
7	7243386	0	0	0	0	0	1	0	0	0	0	0
7	13939184	0	1	1	1	1	1	0	0	0	1	1
7	13977382	0	0	0	1	1	1	1	1	1	1	1
7	13977501	0	0	0	1	1	1	0	1	1	1	1
7	13977501	0	0	0	0	0	0	1	0	0	0	0
7	13986102	0	0	0	0	0	1	0	0	0	1	1
7	13986141	0	0	0	0	0	1	0	0	0	0	1
7	13986732	0	0	0	1	1	1	1	1	1	1	1
7	13989082	0	0	0	0	1	1	0	0	0	1	1
7	13989082	0	0	0	0	0	0	1	0	0	0	0
7	16093314	0	1	0	0	0	0	0	0	0	0	0
7	20249867	0	0	1	0	0	0	0	0	0	0	1
7	24577671	0	1	1	1	0	1	0	0	0	1	0
7	32412933	0	1	1	1	1	1	1	0	1	0	1
7	36202153	0	0	1	0	0	0	0	0	0	1	1
7	40015483	0	0	1	0	0	0	0	0	0	0	0
7	48755540	0	0	0	0	0	1	0	0	1	0	1
7	50368335	0	0	0	0	0	0	1	0	1	1	1
7	50400243	0	0	0	0	0	0	0	0	0	0	1
7	50400636	0	0	0	0	0	0	0	0	0	0	1
7	54796832	0	0	1	0	0	1	0	0	0	0	1
7	54810462	0	0	0	0	1	1	0	0	0	0	0
7	54858473	0	0	0	0	0	1	0	0	0	0	1
7	54867119	0	0	0	1	0	0	1	0	0	1	1
7	54882858	0	0	0	1	0	1	0	0	1	0	1
7	54894062	0	0	1	1	1	1	0	1	1	1	1
7	54902366	0	0	0	0	1	1	0	0	0	0	1
7	54960781	0	1	1	1	1	1	0	0	1	1	1
7	54972264	0	1	1	0	0	1	0	0	1	1	1
7	54978847	0	0	0	1	0	1	0	0	0	0	0
7	54990313	0	0	0	0	1	1	0	0	0	0	0
7	54997426	0	0	0	0	1	1	0	1	1	0	1
7	55015588	1	1	1	1	1	1	0	1	1	1	1
7	55015588	0	0	0	0	0	0	1	0	0	0	0
7	55022686	0	0	1	0	0	0	0	0	0	0	0
7	55068704	1	1	1	1	1	0	0	0	1	1	1
7	55094612	0	0	0	0	0	1	0	0	1	0	1
7	55094643	0	0	0	0	0	1	0	0	1	0	1
7	55111707	0	0	1	0	0	0	0	0	1	0	0
7	55140584	0	0	1	0	0	1	0	0	1	0	0
7	55140591	0	0	1	0	0	1	0	0	1	0	0
7	55146655	0	0	1	0	0	1	0	0	0	0	0
7	55151466	0	0	1	0	0	1	0	0	0	0	0
7	55161562	0	0	0	0	0	0	0	0	1	0	0
7	55164640	0	1	0	0	0	0	0	0	0	0	0
7	55171181	0	0	1	0	0	0	0	0	1	0	0
7	55181370	0	0	0	0	0	1	0	0	0	0	0
7	55185732	0	0	0	0	1	1	0	0	0	0	0
7	55191824	0	0	0	0	0	1	0	0	0	0	0
7	55192070	0	0	1	0	1	1	0	1	0	0	0
7	55198724	0	0	0	0	0	1	0	0	1	0	1
7	55199064	0	0	1	0	1	0	0	0	0	0	0
7	55201223	0	0	0	0	0	0	1	0	1	0	0
7	55201414	0	0	0	0	0	0	0	0	0	0	1
7	55201982	1	1	1	1	1	1	1	1	1	1	1
7	55208587	0	0	0	0	0	0	0	0	0	1	1
7	55225190	0	0	1	0	1	1	0	0	0	0	0
7	55235139	0	0	0	0	0	0	0	0	1	1	1
7	55235204	0	0	0	0	0	0	0	1	1	1	1
7	55245685	0	0	0	0	0	0	0	0	1	1	1
7	55266971	0	0	0	0	1	0	0	0	0	0	0
7	55267034	0	0	0	0	0	0	0	1	1	0	1
7	55273239	1	0	0	0	0	1	0	0	0	0	0
7	55279819	0	0	0	0	0	0	1	1	1	1	1
7	55287755	0	0	0	1	1	1	0	0	0	0	0
7	55303557	0	0	1	0	1	0	0	0	1	0	0
7	55332627	0	0	0	0	0	1	0	0	0	0	0
7	55355357	0	0	0	1	1	1	0	0	1	1	1
7	55374509	0	0	0	0	0	0	0	0	0	0	1
7	55380253	0	0	0	1	1	1	0	0	1	0	1
7	55390209	0	0	0	0	0	0	1	1	1	0	0
7	55390227	0	0	0	0	0	0	1	1	0	0	0
7	55390227	0	0	0	0	0	0	0	0	1	0	0
7	55422847	0	0	0	0	0	1	0	1	1	1	1
7	55425852	0	0	0	1	1	1	1	1	1	1	1
7	55427416	0	0	0	0	1	0	0	0	0	0	0
7	55431062	0	0	0	1	1	1	0	0	1	1	1
7	55431898	0	0	0	1	1	1	1	1	1	1	1
7	55436422	0	0	0	0	1	0	0	0	0	0	0
7	55441560	0	0	0	1	0	1	1	0	1	0	1
7	55447126	0	0	0	1	0	0	0	0	0	0	0
7	55448232	0	0	0	1	1	1	1	1	1	0	1
7	57498459	0	0	1	0	1	0	0	1	0	0	0
7	64656560	1	0	0	1	1	1	0	0	0	0	1
7	76250880	0	0	1	0	0	0	0	0	0	0	1
7	78019354	1	1	1	1	1	1	0	0	0	1	1
7	78019414	1	1	1	1	1	1	0	0	0	1	1
7	78127263	0	0	0	1	1	1	0	1	1	1	1
7	78127407	0	0	0	1	1	1	1	1	1	0	0
7	78158223	0	0	0	0	0	0	0	0	0	0	1
7	78158276	0	0	0	1	1	1	0	0	0	0	0
7	78160147	0	0	0	0	0	0	1	1	1	0	0
7	78343961	0	0	0	0	1	0	0	0	0	0	0
7	81208075	0	0	0	0	0	0	0	0	1	0	0
7	81208095	0	0	0	0	0	0	0	0	1	0	0
7	81743008	0	0	0	0	0	0	0	1	1	0	0
7	81758726	1	1	1	0	0	0	0	0	0	1	1
7	85237383	0	1	1	0	0	0	0	0	0	0	1
7	86644816	1	1	1	0	0	0	0	0	0	0	0
7	86644880	1	1	1	1	1	1	0	0	0	1	1
7	92001306	0	0	1	0	0	0	0	0	0	0	0
7	92002992	0	0	1	1	1	1	0	0	1	0	1
7	92003110	0	0	0	1	1	1	0	0	0	0	0
7	92022864	1	1	1	0	0	0	0	0	0	0	0
7	92040681	0	0	1	0	0	0	0	0	0	0	0
7	92062287	0	0	1	0	0	0	0	0	0	0	0
7	92077883	0	1	1	0	0	0	0	0	0	0	0
7	92083384	0	0	1	0	0	0	0	0	0	0	0
7	92085597	1	1	1	1	1	1	1	1	1	1	1
7	92369341	0	1	1	0	0	0	0	0	0	0	0
7	92399988	0	0	0	0	1	0	0	0	1	0	1
7	92413702	0	0	1	1	1	1	0	0	0	0	0
7	92425958	0	0	0	1	1	1	0	0	0	1	1
7	92467852	0	0	0	0	1	0	0	0	0	0	0
7	92478438	0	0	1	1	1	1	0	0	0	0	0
7	92516636	0	0	0	0	0	0	0	0	0	0	1
7	92540209	0	0	0	1	1	1	1	1	1	0	0
7	92546155	0	0	0	0	1	0	0	0	1	0	0
7	92557984	0	0	0	0	0	0	0	0	1	0	0
7	92566726	0	0	1	0	0	0	0	0	1	0	0
7	92586116	0	0	0	0	0	1	1	0	0	0	0
7	92647716	0	0	1	1	0	1	0	0	0	0	0
7	92657604	0	0	0	0	0	1	0	0	0	0	0
7	92674240	0	1	1	1	0	0	0	0	0	1	1
7	92684419	0	0	1	0	0	0	0	0	0	0	0
7	92694736	0	0	1	0	0	1	0	0	0	0	0
7	92704094	0	0	1	0	0	0	0	0	0	0	1
7	92842864	0	0	1	0	0	1	0	0	0	0	0
7	92854779	0	0	0	0	0	0	0	0	0	0	1
7	92903949	0	0	0	1	0	0	0	0	0	0	0
7	92914706	1	1	1	1	1	1	1	1	1	1	1
7	92914759	0	0	0	0	1	1	0	0	0	0	0
7	92963411	0	0	0	0	0	0	1	0	0	0	0
7	92981130	0	1	1	0	0	0	1	0	1	0	1
7	92988005	0	1	0	0	0	0	0	1	0	0	1
7	93014063	0	0	1	0	0	0	0	1	0	0	1
7	93024570	0	1	1	0	0	0	0	0	1	1	0
7	93037403	0	0	0	0	0	0	0	0	1	0	0
7	93052815	0	0	1	1	1	1	0	1	1	1	1
7	93268200	0	0	1	0	0	0	0	0	0	0	0
7	100813035	1	1	1	0	0	0	0	0	0	0	0
7	100813656	0	1	1	0	0	0	0	0	0	0	0
7	100813656	0	0	0	0	0	0	0	0	1	0	0
7	100818628	0	0	1	0	0	0	0	0	0	0	1
7	100819742	0	0	1	0	0	0	0	0	0	0	0
7	100819762	0	0	1	0	0	0	0	0	0	0	0
7	100826955	0	1	0	0	0	0	0	0	0	1	1
7	100826955	0	0	0	0	0	0	0	1	0	0	0
7	100826965	0	1	0	0	0	0	0	0	0	1	1
7	100826965	0	0	0	1	1	1	0	0	0	0	0
7	100826965	0	0	0	0	0	0	1	1	1	0	0
7	102158640	0	0	0	0	0	0	1	1	0	0	0
7	102201571	0	0	0	0	0	0	0	0	1	0	0
7	102239552	0	0	0	0	0	0	0	0	0	1	0
7	102249048	1	0	1	1	1	1	1	1	1	1	1
7	102273376	1	1	1	1	1	1	0	0	0	0	0
7	102280022	1	1	1	0	0	0	0	0	0	0	0
7	102280022	0	0	0	1	1	1	0	0	0	0	0
7	102282795	0	0	0	0	0	0	1	1	1	0	0
7	102283115	0	0	0	0	0	0	1	1	1	1	1
7	106867698	0	0	0	0	0	0	0	0	0	0	1
7	106868533	0	1	0	0	1	1	1	1	1	1	0
7	106868533	0	0	1	0	0	0	0	0	0	0	1
7	106868542	0	1	0	0	1	1	1	1	1	1	0
7	106868542	0	0	1	0	0	0	0	0	0	0	1
7	106868886	0	0	0	0	0	0	0	0	1	0	0
7	106884244	0	0	0	0	0	0	0	1	0	0	0
7	116478276	0	0	0	0	0	0	0	0	1	0	0
7	116478276	0	0	0	0	0	0	0	0	0	1	0
7	116478282	0	0	0	0	0	0	0	0	1	0	0
7	116489099	0	0	1	1	1	0	0	0	0	0	1
7	116494962	0	0	0	0	0	1	0	0	0	0	1
7	116500454	0	0	1	0	0	0	0	0	0	0	0
7	116500470	0	0	1	0	0	0	0	0	0	0	0
7	116511730	0	0	1	0	1	1	1	1	1	1	1
7	116531456	1	1	1	0	1	1	0	1	1	1	1
7	116564036	0	0	1	0	0	0	0	0	1	0	0
7	116586368	0	0	1	0	0	0	0	0	0	0	0
7	116597598	0	0	0	0	0	0	0	0	0	0	1
7	116606770	0	0	1	0	0	0	0	0	0	0	0
7	116653171	0	0	1	0	0	0	0	0	0	0	1
7	116679157	1	1	0	1	1	0	1	1	0	0	1
7	116679157	0	0	0	0	0	1	0	0	0	0	0
7	116679160	1	1	0	1	1	0	0	1	0	0	1
7	116679160	0	0	0	0	0	1	1	0	0	0	0
7	116690824	0	0	0	0	1	1	0	0	1	1	0
7	116692397	0	0	0	0	0	0	1	1	1	0	0
7	116692485	0	0	1	0	1	1	0	0	0	1	0
7	116697090	0	0	1	0	0	0	0	0	0	0	0
7	116702573	0	0	0	0	0	0	0	0	1	0	0
7	116704044	0	0	0	0	0	1	0	0	0	0	0
7	116706549	0	0	0	1	0	0	0	0	0	0	0
7	116717314	0	0	0	0	0	1	0	0	1	0	0
7	116757518	0	0	0	0	0	0	0	0	0	0	1
7	116768190	0	0	0	0	0	0	0	0	0	1	1
7	116783107	0	0	0	0	0	0	1	0	0	0	0
7	116791373	1	1	1	1	1	1	0	1	1	1	1
7	116795714	1	0	1	0	1	1	0	1	0	0	1
7	116795968	0	0	0	0	0	1	0	0	0	0	0
7	116796043	0	1	1	1	0	0	0	0	1	0	0
7	116797552	0	1	1	1	0	1	1	1	1	0	1
7	116808946	0	0	0	0	0	1	0	0	0	0	0
7	116808996	0	1	0	0	0	0	0	0	0	0	0
7	116815964	0	0	1	0	0	0	0	0	1	0	1
7	116828860	0	0	0	0	1	1	0	0	0	1	0
7	116840980	0	0	1	0	0	0	0	0	0	0	1
7	116851937	0	1	0	0	0	1	0	0	1	0	0
7	116876871	0	0	0	0	0	1	0	0	0	0	0
7	116876871	0	0	0	0	0	0	0	0	0	0	1
7	116888186	0	0	1	1	0	1	0	0	1	0	1
7	116897484	0	0	1	0	0	0	0	0	0	0	0
7	116906961	0	0	0	0	1	0	0	1	0	0	1
7	116930684	0	0	1	1	0	1	0	0	0	0	1
7	116937888	0	0	1	0	0	0	0	0	0	0	0
7	117020749	0	0	0	0	0	0	0	0	0	1	1
7	117548606	0	0	0	0	0	0	0	0	0	1	0
7	117548682	0	0	0	0	0	0	1	0	0	0	0
7	117548786	1	1	0	1	0	0	0	0	0	1	1
7	117548796	1	1	0	1	0	1	0	0	0	1	1
7	117559479	0	0	0	0	1	1	0	0	0	1	1
7	117595001	0	0	1	0	0	0	0	0	0	0	1
7	117664769	0	0	0	0	0	0	0	1	1	0	0
7	117907628	0	0	1	0	0	1	0	0	0	0	0
7	124822601	0	0	0	0	1	1	0	1	1	0	0
7	124841114	1	1	1	0	0	0	0	0	0	0	0
7	124841191	1	1	1	0	0	0	0	1	1	0	1
7	124846926	0	1	0	0	0	0	0	0	0	0	1
7	124858948	0	0	0	1	1	1	1	1	1	1	1
7	124897223	0	0	0	0	0	0	0	0	0	0	1
7	127518881	0	0	0	0	0	0	0	0	1	0	0
7	129205247	0	0	0	0	0	0	0	0	0	0	1
7	129206487	0	0	0	1	1	1	0	0	1	0	0
7	129208863	0	0	0	1	1	1	0	0	0	0	0
7	130381647	0	0	0	0	0	1	0	0	0	1	1
7	130383816	0	0	0	1	1	0	0	0	0	1	1
7	138472645	0	1	0	0	0	1	0	0	1	0	1
7	138852217	0	0	0	0	0	0	0	1	1	0	0
7	138899094	0	1	1	1	1	1	0	1	1	0	1
7	138909079	0	0	0	0	0	0	1	0	1	0	0
7	138917080	0	0	0	0	0	0	0	0	0	0	1
7	138918536	0	0	0	0	0	0	0	0	1	0	0
7	140498359	0	0	1	0	0	0	0	0	0	0	0
7	140505632	1	1	1	1	1	1	0	0	0	0	0
7	140505639	1	1	1	1	1	1	0	0	0	0	0
7	140505639	0	0	0	0	0	0	0	0	1	1	1
7	140516758	0	0	1	0	0	0	0	0	0	0	1
7	140539841	0	0	0	0	0	0	0	0	1	0	0
7	140558107	0	1	1	0	0	0	0	0	0	1	1
7	140558163	0	0	0	0	0	0	1	0	0	0	0
7	140691842	1	1	1	1	1	1	1	1	1	1	1
7	140726457	0	0	0	1	0	1	0	0	1	0	0
7	140778087	0	1	0	0	0	0	0	0	0	0	0
7	140782463	0	0	1	0	0	0	0	0	0	0	0
7	140784448	0	0	0	0	0	0	0	0	0	1	0
7	140789102	0	0	0	0	0	1	0	0	0	0	0
7	140789157	0	0	0	0	0	1	0	0	0	0	0
7	140789800	0	0	1	0	0	0	0	0	0	0	0
7	140789833	0	0	0	0	0	0	0	0	0	1	1
7	140790065	0	0	0	0	0	0	0	1	1	0	0
7	140791015	0	0	1	0	0	0	0	0	0	0	0
7	140791139	1	1	1	0	0	0	0	0	0	0	0
7	140860223	0	0	0	0	0	1	0	0	0	0	0
7	140965721	0	0	1	0	0	1	0	0	1	0	0
7	140976353	0	0	1	0	1	0	0	0	1	0	1
7	140991962	0	0	1	1	0	1	0	0	0	1	1
7	140998751	0	0	0	0	1	1	0	0	1	0	0
7	141007673	1	1	1	1	1	1	1	1	1	1	1
7	141015225	0	1	1	1	1	1	0	0	1	0	1
7	141045349	0	1	1	1	0	1	0	1	1	1	1
7	141072599	0	0	1	0	0	1	0	0	1	1	0
7	141082435	0	1	1	0	1	1	1	1	1	0	0
7	141098783	0	0	0	0	0	1	0	0	1	0	1
7	141118612	0	0	1	0	0	0	0	0	0	0	0
7	141156781	0	0	1	0	0	0	0	0	0	0	0
7	141170745	0	0	0	0	0	0	0	0	1	0	0
7	148807624	0	0	0	1	1	1	1	1	1	1	1
7	148846433	0	0	0	1	1	1	1	1	1	1	1
7	150610670	0	0	0	0	0	1	0	0	0	0	0
7	151471448	0	0	0	0	0	0	0	0	1	0	1
7	152154322	0	0	0	0	0	0	0	1	1	0	0
7	152162598	0	0	0	0	0	0	1	1	1	0	0
7	152169304	0	0	1	1	1	1	0	0	0	1	1
7	152177413	0	0	1	0	0	1	0	0	0	0	0
7	152185537	1	1	1	1	1	1	1	1	1	0	0
7	152185572	0	0	0	0	0	0	1	1	1	0	0
7	152185587	1	1	1	0	0	0	0	0	0	1	1
7	152205258	0	0	0	0	0	0	0	0	0	0	1
7	152229936	0	0	0	0	0	1	0	0	0	0	0
7	152229941	0	0	0	0	0	1	0	0	0	0	0
7	152238746	0	0	0	0	0	1	0	0	0	0	0
7	152238768	0	0	0	0	0	1	0	0	0	0	0
7	152247986	0	0	0	0	0	0	0	0	1	0	0
7	152248016	0	0	0	0	0	0	0	0	1	0	0
7	152248119	0	0	1	0	0	0	0	0	0	0	0
7	152248249	0	0	0	0	1	0	0	0	0	0	0
7	152251983	0	0	0	0	1	0	0	0	0	0	0
7	152273692	0	0	0	1	1	1	1	1	1	0	0
7	152273771	0	0	1	0	0	0	0	0	0	0	0
7	152273771	0	0	0	0	0	1	0	0	0	0	0
7	152676148	0	0	0	0	0	0	0	0	1	0	0
8	521864	1	0	1	1	1	1	0	1	1	1	0
8	521864	0	0	0	0	0	0	1	0	0	0	0
8	8242032	1	1	1	1	1	1	1	1	1	1	1
8	8242096	0	0	0	1	0	1	0	0	0	0	0
8	11708411	0	0	0	0	0	0	0	0	1	0	0
8	12704620	0	0	0	0	0	0	0	1	0	0	0
8	12704620	0	0	0	0	0	0	0	0	1	0	0
8	12704639	0	0	0	0	0	0	0	1	0	0	0
8	12704639	0	0	0	0	0	0	0	0	1	0	0
8	16166714	0	0	0	0	0	0	0	0	1	0	0
8	25188397	0	1	1	0	0	0	0	0	0	1	1
8	26294534	0	0	0	0	0	0	0	0	0	0	1
8	28776168	0	0	0	0	0	0	0	0	0	1	0
8	31058569	1	1	1	1	1	1	1	1	1	1	1
8	31067041	0	0	0	1	1	1	0	1	1	1	1
8	31083801	1	0	0	0	0	0	0	0	0	0	0
8	31090556	0	0	0	0	0	0	0	0	0	1	0
8	31100837	1	1	1	1	1	1	0	1	1	1	1
8	31100870	1	0	0	0	0	0	0	0	0	0	0
8	31141607	0	0	0	0	0	1	0	0	0	0	0
8	31141764	0	0	1	1	0	0	0	0	0	0	1
8	31167122	0	1	1	0	0	0	0	1	1	0	0
8	32548864	1	1	1	0	0	0	0	0	0	0	1
8	32548864	0	0	0	0	0	0	0	0	1	0	0
8	32595840	0	0	0	1	1	1	0	1	1	1	1
8	37829231	1	1	1	0	0	1	1	1	1	0	0
8	37834193	0	0	0	1	0	0	0	0	1	0	0
8	37835235	0	0	0	0	0	0	1	0	0	0	0
8	37839622	1	1	1	0	0	0	0	0	0	0	0
8	37841677	0	0	1	0	1	1	0	0	1	1	1
8	37841876	0	0	0	0	0	0	1	0	0	0	0
8	37841998	1	0	1	0	0	1	0	0	1	0	0
8	38170677	0	0	0	1	1	1	0	0	0	0	0
8	38170706	0	0	0	1	1	1	0	0	0	0	0
8	38243170	0	1	1	0	0	0	0	0	0	0	0
8	38263203	0	1	1	0	0	0	0	0	0	0	0
8	38276275	0	0	1	0	0	0	0	0	0	0	0
8	38286022	0	0	1	0	0	0	0	0	0	0	0
8	38286054	0	0	1	0	0	0	0	0	0	0	0
8	38355093	0	0	1	0	0	0	0	0	0	0	0
8	38368759	0	0	1	0	0	0	0	0	0	0	0
8	38401963	0	0	1	0	0	0	0	0	0	0	0
8	38404975	1	1	1	0	0	0	0	0	0	0	0
8	38411996	0	0	1	0	0	0	0	0	0	0	0
8	38423356	0	0	0	0	0	0	1	0	0	0	0
8	38423356	0	0	0	0	0	0	0	1	1	0	0
8	38424140	0	0	1	0	0	0	0	0	0	0	0
8	38424776	0	0	0	1	0	1	0	0	0	0	0
8	38427367	0	0	1	0	0	0	0	0	0	0	0
8	38428707	0	0	0	0	0	0	0	0	0	0	1
8	38442197	0	0	1	0	0	0	0	0	0	0	0
8	38453483	0	0	0	1	1	0	1	1	1	1	1
8	38460819	0	1	1	1	0	1	0	0	0	1	1
8	38464828	0	0	0	0	0	0	0	0	1	0	1
8	38465102	0	0	0	0	0	0	0	0	0	0	1
8	38470924	0	0	0	0	0	0	0	0	1	0	0
8	38474206	0	1	0	0	0	0	0	0	0	0	0
8	38508731	0	0	0	1	1	1	0	1	0	1	1
8	38519539	0	1	1	0	1	1	0	1	0	0	1
8	38527968	0	0	1	0	1	1	0	1	1	1	1
8	38543778	0	0	1	1	1	1	0	0	0	0	1
8	38560218	0	0	0	0	0	1	0	0	0	0	0
8	38568494	0	0	1	0	0	1	1	1	1	0	0
8	38583139	0	1	0	1	0	0	0	0	0	0	1
8	38589730	1	1	1	1	1	1	0	0	0	0	1
8	38589745	1	1	1	1	1	1	0	1	1	0	1
8	38603255	0	0	0	0	0	0	1	0	0	0	0
8	38623665	1	1	1	1	1	1	1	1	1	0	0
8	38629452	0	0	0	0	0	0	0	0	1	0	0
8	38641119	0	1	1	1	1	1	0	1	1	1	1
8	38651469	0	1	0	1	1	1	0	0	1	0	1
8	38651487	0	0	0	1	1	1	0	1	1	0	0
8	38657227	0	0	1	0	0	1	0	0	1	0	0
8	38688610	0	0	0	0	0	0	1	0	0	0	0
8	38688655	0	1	0	0	1	0	0	0	1	0	0
8	38701495	0	0	1	1	0	0	0	0	1	0	1
8	39982715	0	0	1	0	0	0	0	1	1	0	1
8	40005420	1	0	1	0	0	0	0	0	0	0	0
8	40015347	0	0	0	1	0	1	0	0	1	1	1
8	40015416	0	0	0	0	0	1	0	1	0	0	0
8	40418872	0	0	1	0	0	0	0	0	0	0	0
8	41933513	0	0	0	1	1	1	0	0	0	0	0
8	41933765	0	1	0	0	0	0	1	0	0	0	0
8	41940899	0	1	1	0	0	0	0	0	1	1	0
8	42048577	0	1	0	0	0	0	0	0	1	0	0
8	42048577	0	0	1	0	0	0	0	0	0	0	0
8	47779076	0	1	0	0	0	0	0	0	0	0	0
8	47858853	0	0	0	0	0	0	0	1	1	0	0
8	47881926	0	0	1	0	0	0	0	0	0	0	0
8	47933959	1	0	1	1	1	1	1	0	0	1	1
8	53247532	0	1	0	0	1	0	0	0	0	0	0
8	53247532	0	0	1	0	0	0	0	0	0	0	0
8	53247614	0	0	0	1	0	1	0	0	0	0	0
8	60846586	0	1	1	1	0	1	0	1	1	0	1
8	67952493	0	0	1	0	0	0	0	0	1	0	0
8	68055931	0	0	0	0	0	0	0	0	0	0	1
8	68055936	0	0	0	0	0	0	0	0	0	0	1
8	68060672	0	1	0	0	0	0	0	0	0	0	1
8	68080509	0	0	0	0	0	0	1	1	1	0	0
8	68080778	0	0	0	0	0	1	0	0	0	0	0
8	68083233	0	0	0	1	1	0	0	1	1	0	0
8	68087690	0	0	1	1	0	1	0	1	0	1	1
8	68087728	0	0	0	0	0	0	0	1	0	0	0
8	68108261	0	0	1	0	0	0	0	0	0	1	1
8	68191844	0	1	1	0	0	0	0	0	0	0	0
8	68192286	1	1	1	1	1	1	0	1	1	1	1
8	68224636	0	1	0	1	1	1	0	1	1	1	0
8	68231285	0	1	1	0	0	1	0	0	0	0	1
8	68231354	0	0	1	1	0	0	0	0	0	0	0
8	73387550	0	1	1	0	1	1	0	0	0	0	0
8	73956070	0	0	0	0	0	0	0	1	1	0	1
8	80632960	0	0	0	0	0	0	0	0	0	0	1
8	85479318	1	1	1	1	1	1	0	0	1	1	1
8	85479352	1	1	1	1	1	1	0	0	1	1	1
8	88233384	0	0	1	0	0	0	0	0	0	0	0
8	88233445	0	0	1	0	0	0	0	0	0	0	1
8	89953280	0	0	0	0	0	0	0	0	0	1	1
8	89955483	0	0	0	0	0	0	0	0	0	0	1
8	89958707	0	1	1	1	1	1	1	0	1	1	1
8	89978251	0	0	1	0	0	0	0	0	0	0	0
8	92210610	0	0	0	0	1	1	0	0	1	0	0
8	97116926	0	0	0	0	0	1	0	0	0	0	0
8	100829318	0	1	1	1	0	1	0	0	0	0	0
8	100829393	1	1	1	1	1	1	1	1	1	1	1
8	104173393	0	0	1	0	0	0	0	1	1	1	1
8	107958139	1	0	1	1	1	1	0	0	0	1	1
8	107996853	0	1	1	0	0	0	0	1	1	0	0
8	107996952	0	0	1	0	0	0	0	0	0	0	0
8	109021303	0	0	0	0	0	0	0	0	0	0	1
8	112854745	1	1	1	1	1	1	1	1	1	1	1
8	115686812	0	0	0	0	0	0	0	1	0	0	1
8	116851978	1	0	0	0	0	0	0	1	1	0	0
8	124716320	0	0	1	0	0	0	0	0	0	0	0
8	124716352	0	0	1	0	0	0	0	0	0	0	0
8	127516788	0	0	0	0	0	0	0	0	0	0	1
8	127525338	0	0	0	0	1	1	0	0	0	0	0
8	127537878	0	0	0	0	0	0	0	0	0	0	1
8	127569081	0	0	0	1	0	0	0	0	0	0	0
8	127569081	0	0	0	0	0	1	0	0	0	0	0
8	127578717	0	1	1	0	0	1	0	0	0	0	0
8	127605277	0	0	0	0	0	0	0	1	0	0	0
8	127605299	0	0	1	0	1	1	0	1	0	0	0
8	127613144	0	1	0	0	0	1	0	0	1	1	1
8	127618972	0	1	1	1	0	0	0	0	0	1	1
8	127625222	0	0	1	0	0	0	1	0	1	1	1
8	127633425	0	0	0	0	0	0	0	0	0	0	1
8	127641481	0	0	0	0	0	0	0	0	0	0	1
8	127651262	0	1	1	0	0	0	0	0	0	0	0
8	127651264	0	1	1	0	0	0	0	0	0	0	0
8	127651264	0	0	0	0	0	1	0	0	0	0	0
8	127660862	0	0	0	0	0	0	0	0	0	0	1
8	127688214	1	1	1	1	1	1	1	1	1	1	1
8	127688300	0	0	0	0	0	1	0	0	1	0	1
8	127707639	0	0	0	1	0	0	0	0	0	0	0
8	127738955	0	0	0	0	0	0	0	1	1	0	1
8	127741008	0	0	1	0	0	0	0	0	0	0	0
8	127746615	0	0	0	0	0	1	0	0	0	0	0
8	127776739	0	0	1	0	0	0	0	0	0	0	1
8	127796593	0	1	0	0	0	0	0	0	1	0	0
8	127796593	0	0	0	0	0	0	0	0	0	0	1
8	127802783	0	0	1	1	0	1	0	0	1	0	0
8	127810463	0	0	0	0	0	0	0	0	0	0	1
8	127846443	0	0	0	0	0	1	0	0	0	0	0
8	127852085	0	0	0	0	1	0	0	0	0	0	0
8	127867505	0	0	0	0	0	0	0	0	0	1	1
8	127867593	0	0	0	0	0	0	0	0	0	1	1
8	127877125	0	0	0	0	0	0	0	0	0	1	1
8	127909473	1	1	1	0	0	0	0	0	0	1	1
8	127909508	1	1	1	1	1	1	1	1	0	1	1
8	127915818	0	0	0	0	0	0	0	0	0	1	0
8	127943179	0	0	0	0	1	1	0	0	0	0	0
8	127958655	0	0	0	0	0	0	0	0	0	0	1
8	127967762	0	0	0	0	0	1	0	0	1	1	0
8	127977046	0	0	0	0	0	0	0	0	1	0	0
8	133337824	0	0	0	0	0	0	0	0	0	0	1
8	140669656	0	0	0	1	1	1	0	0	0	0	0
8	140669718	0	0	0	0	0	0	0	0	1	0	0
8	140675407	0	0	0	0	0	0	0	0	0	0	1
8	140675542	0	0	0	0	1	1	0	1	1	0	1
8	140675542	0	0	0	0	0	0	1	0	0	0	0
8	140770719	0	0	1	0	0	0	0	0	0	1	1
8	140830546	0	0	1	0	0	0	0	0	1	0	0
8	140920897	0	0	0	1	0	0	0	0	0	0	0
8	140984141	0	0	0	0	0	0	1	0	1	1	0
8	140984172	0	0	0	0	0	0	1	0	1	1	0
8	144512253	0	1	1	0	0	0	0	0	1	0	1
8	144515328	1	0	0	0	0	0	0	0	0	0	0
8	144516055	0	0	0	1	1	1	0	0	0	0	0
8	144517130	1	1	1	0	0	0	1	0	0	1	1
9	331490	0	0	1	0	0	1	0	0	0	0	0
9	3990459	0	0	1	0	0	0	0	0	0	0	0
9	3990459	0	0	0	0	1	0	0	0	0	0	0
9	3990459	0	0	0	0	0	1	0	0	0	0	0
9	5050706	0	0	0	0	0	0	0	0	0	0	1
9	5081780	0	0	1	0	0	0	0	0	0	0	0
9	5248070	1	1	1	0	0	0	0	0	0	0	0
9	5273180	0	0	0	0	0	0	0	0	0	0	1
9	5273194	0	0	0	0	0	0	0	0	0	0	1
9	5291086	0	0	0	1	0	1	0	0	0	0	0
9	5291086	0	0	0	0	1	0	0	0	0	0	0
9	5291111	0	0	0	1	1	1	0	0	0	0	0
9	5309793	0	0	0	0	0	1	0	0	0	0	0
9	5309831	0	0	1	0	0	1	0	0	0	0	0
9	5315451	0	0	1	0	1	0	0	0	1	0	0
9	5315451	0	0	0	0	0	0	0	0	0	1	1
9	5315460	0	0	1	0	1	0	0	0	1	0	0
9	5347702	0	0	1	1	1	1	0	0	0	0	0
9	5364105	0	0	1	0	0	0	0	0	0	0	0
9	5377115	1	1	1	1	1	1	0	0	0	0	0
9	5377177	0	0	0	0	0	0	1	0	0	0	0
9	5385783	0	0	0	0	0	0	0	0	0	1	0
9	5385783	0	0	0	0	0	0	0	0	0	0	1
9	5392243	0	0	0	0	0	0	0	0	0	0	1
9	5420526	0	0	0	0	0	1	0	0	0	0	0
9	5430341	0	0	1	0	0	0	0	0	0	0	0
9	5430341	0	0	0	0	0	0	0	0	1	0	0
9	5442487	0	0	1	0	0	0	0	0	1	0	0
9	5463780	0	1	1	1	0	1	0	0	0	0	1
9	5470954	0	0	0	0	0	1	0	0	0	0	0
9	5485264	0	0	0	0	0	0	0	0	0	0	1
9	5515207	0	1	1	0	0	0	0	0	0	1	0
9	5526077	0	0	0	0	0	0	1	1	1	1	1
9	5526124	1	0	1	0	0	1	1	0	0	0	1
9	5532871	0	0	1	0	0	0	1	0	0	0	0
9	5546857	0	0	0	1	1	1	0	0	0	0	1
9	5556786	0	0	0	0	0	1	0	0	0	1	0
9	5556822	0	0	0	0	0	1	0	0	0	1	0
9	5557672	1	0	0	1	0	1	1	1	1	0	1
9	5596111	0	0	0	0	0	0	0	0	1	0	1
9	5612750	0	1	1	0	0	0	0	0	0	0	0
9	5612756	0	1	1	0	0	0	0	0	0	0	0
9	5621588	1	0	1	0	1	1	0	0	1	0	0
9	5630344	0	0	1	0	0	1	0	0	0	0	1
9	5644511	0	0	0	0	0	0	0	0	0	1	1
9	5644555	0	0	0	1	0	0	0	0	0	0	0
9	5657686	0	1	1	0	1	1	0	0	0	0	0
9	5670073	0	0	1	0	0	1	0	0	0	0	0
9	5692233	0	1	1	0	1	1	1	0	1	0	0
9	5703415	0	0	0	0	0	0	0	1	0	0	0
9	5703415	0	0	0	0	0	0	0	0	1	0	0
9	5703443	0	0	0	0	0	0	0	1	0	0	0
9	5703443	0	0	0	0	0	0	0	0	1	0	0
9	7712382	0	0	0	0	0	0	0	0	0	1	0
9	8319806	1	0	0	0	0	0	0	0	0	1	1
9	8331574	1	1	1	1	1	1	0	0	0	1	1
9	8389364	1	1	1	1	0	1	0	1	1	1	0
9	8436560	0	0	0	0	0	0	0	1	1	0	0
9	8437141	0	1	0	0	0	0	0	0	0	0	0
9	8465598	0	0	0	0	0	1	0	0	0	0	0
9	8485201	0	0	0	0	0	0	1	0	1	0	0
9	8485834	0	0	0	0	0	0	0	0	1	0	0
9	8485928	0	0	0	0	0	0	0	0	1	0	0
9	8518143	0	0	0	0	0	1	0	0	0	0	0
9	8528506	0	0	0	1	1	1	0	0	0	0	0
9	8528541	0	0	0	1	1	1	0	0	0	0	0
9	12735667	0	0	1	0	1	1	0	0	0	0	1
9	15479637	0	0	0	0	1	0	0	0	0	0	0
9	15479637	0	0	0	0	0	1	0	0	0	0	0
9	15486960	0	1	1	1	1	1	1	1	1	0	1
9	15510254	0	0	0	0	0	0	0	1	0	0	0
9	16640684	0	0	1	0	0	0	0	0	0	0	0
9	16640704	0	0	1	0	0	0	0	1	0	0	0
9	19246292	0	0	1	0	0	0	0	0	0	0	1
9	21719873	0	1	0	1	0	0	0	0	0	0	0
9	21729853	0	0	0	1	0	1	1	0	0	0	0
9	21737150	0	0	1	1	0	0	0	0	0	0	0
9	21742747	0	0	0	0	0	1	0	0	1	0	1
9	21742817	0	1	0	1	0	1	0	0	1	0	1
9	21748434	0	0	0	1	0	1	1	1	0	0	0
9	21748485	0	0	0	0	0	1	0	0	0	0	0
9	21785262	0	0	1	0	0	0	0	0	0	0	0
9	21785305	0	1	0	1	0	1	0	0	1	0	0
9	21795662	0	0	1	0	0	0	0	0	0	0	1
9	21795683	0	0	1	0	0	0	0	0	0	0	1
9	21804694	1	1	0	1	0	1	1	0	0	0	1
9	21804694	0	0	1	0	0	0	0	0	0	0	0
9	21804704	1	1	0	0	0	0	0	0	0	0	1
9	21804704	0	0	1	0	0	0	0	0	0	0	0
9	21816647	0	1	1	1	0	0	1	1	1	0	0
9	21816759	0	0	0	1	0	1	0	0	1	0	0
9	21816759	0	0	0	0	0	0	1	0	0	0	0
9	21817755	0	0	1	0	0	1	0	0	1	0	0
9	21817778	0	0	1	0	0	1	0	0	1	0	0
9	21853222	0	0	1	0	0	1	0	0	1	0	1
9	21861904	0	0	1	0	0	0	0	0	0	0	0
9	21884053	0	0	1	0	0	1	1	0	1	0	0
9	21902355	0	0	0	0	0	0	0	0	0	0	1
9	21920347	0	0	1	0	0	0	0	1	1	0	0
9	21927914	0	0	0	0	0	1	0	0	0	0	1
9	21961867	0	0	1	0	0	1	0	0	0	0	0
9	21968200	1	1	1	1	0	1	1	0	1	1	1
9	21978980	0	0	0	0	0	1	0	0	0	0	0
9	21990458	0	0	1	0	0	1	0	0	0	0	0
9	21997833	1	1	1	0	0	0	0	0	0	0	0
9	21997873	0	0	1	0	0	0	0	1	0	0	0
9	22034720	0	0	1	0	0	0	0	0	0	0	0
9	22041444	1	0	1	0	0	0	0	1	0	0	1
9	22049131	0	0	1	0	0	0	0	0	0	0	0
9	22088091	1	1	1	1	0	1	0	1	1	0	1
9	22088095	1	1	1	1	0	1	0	1	1	0	1
9	22098575	0	1	1	0	0	0	1	0	1	0	1
9	22098620	0	0	1	0	0	0	0	0	0	0	0
9	22138459	0	0	0	0	0	1	1	1	1	0	1
9	22147716	0	0	1	1	0	1	0	1	1	0	0
9	22164992	0	1	1	0	0	0	1	1	1	0	0
9	22173076	0	0	0	0	0	0	0	0	0	0	1
9	22202866	0	0	1	0	0	1	0	0	0	0	0
9	24168642	0	0	0	0	0	0	1	0	0	0	0
9	27157862	1	1	1	0	0	0	0	0	0	0	0
9	27183465	1	1	1	0	1	1	0	0	1	1	1
9	27190657	0	0	0	1	1	1	0	0	0	0	0
[truncated: 2,020 more rows]
